# Supplementary material for: Publication bias in trials registered in the Australian New Zealand Clinical Trials Registry: Is it a problem? A cross-sectional study
Source: PLoS One. 2023 Jan 5;18(1):e0279926. doi: 10.1371/journal.pone.0279926 (PMC9815633; doi:10.1371/journal.pone.0279926)
Supplement: S1 Data — (XLSX) [file pone.0279926.s002.xlsx]

## Sheet: Sheet1
ID	Ist CoNo.firmed.Published	CoNo.firmed.Published	Citation	APPROVALDATE reg date	CXANTICIPATEDSTARTDATE	published.date	date	PRIMARY COUNTRY OF AUTHOR	CXPRIMARYSPONSORTYPE	ACTRN	Scientific.contact	Notes	Scientific.Title	CXTRIALID	CXCONDITIONCODE1
14	No.	no		2005-07-18 16:59:24	2007-07-07		2007	Australia	University	12605000014651	Dr Himanshu Garg		A randomised double blind study of short course systemic steroids versus conventional 14 days course in acute exacerbations of COPD	14	Respiratory
46	Yes.	yes	Oakley, E., Borland, M., Neutze, J., Acworth, J., Krieser, D., Dalziel, S., ... & Theophilos, T. (2013). Nasogastric hydration versus intravenous hydration for infants with bronchiolitis: a randomised trial. The Lancet Respiratory Medicine, 1(2), 113-120. Oakley, E., Carter, R., Murphy, B., Borland, M., Neutze, J., Acworth, J., ... & Jachno, K. (2017). Economic evaluation of nasogastric versus in…	2005-07-22 12:30:09	2009-05-01	2013-04-01	2009	Australia	Government body	12605000033640	Ed Oakley		A prospective randomized trial comparing nasogastric with intravenous rehydration in children with bronchiolitis	46	Respiratory
90	No.	no		2005-08-05 15:14:16	2007-02-01		2007	Australia	Other	12605000085673	Maree Barnes		SIMPLE LIFESTYLE STRATEGIES TO TREAT OBSTRUCTIVE SLEEP APNOEA	90	Respiratory
203	No.	no		2005-08-19 10:14:10	2007-01-01		2007	Australia	Individual	12605000174684	Richard Simpson		Anti-inflammatory effects of pioglitazone in acute stroke - a double-blind placebo controlled trial	203	Stroke
403	No.	no		2005-10-05 10:50:34	2007-04-01		2007	Australia	Individual	12605000596606	Dr. Michael Whitby	cochrane review in jan 2016 could not get data	SAFETY AND EFFICACY OF AMBISOME VS CONVENTIONAL AMPHOTERICIN B IN THE TREATMENT OF PATIENTS WITH SUSPECTED OR CONFIRMED MYCOSIS	403	Infection
913	No.	no		2005-12-07 09:56:57	2006-01-01		2007	Australia	Hospital	12605000778684	David Berlowitz		A randomised controlled trial of the effects of one night of CPAP (Continuous Positive Airway Pressure), Bilevel(s, spontaneous mode) or Bilevel(c, controlled mode) therapy on sleep and oxygenation in the Obesity Hypoventilation Syndrome (OHS)	913	Diet and nutrition
920	Yes.	yes	Denehy, L., Skinner, E. H., Edbrooke, L., Haines, K., Warrillow, S., Hawthorne, G., ... & Berney, S. (2013). Exercise rehabilitation for patients with critical illness: a randomized controlled trial with 12 months of follow-up. Critical Care, 17(4), R156. https://doi.org/10.1186/cc12835	2005-12-05 16:14:44	2007-05-01	2013-07-24	2007	Australia	Individual	12605000776606	Dr Linda Denehy	WTF? The survey entry is wrong. The citation has the correct author, actrn, setting,intervention and some outcomes, and it is all that was planned for this trial. The survey entry says it only just finished and is not yet published.	Evaluation of exercise rehabilitation for survivors of intensive care	920	Physical Medicine / Rehabilitation
926	Yes.	yes	Berlowitz, D.J., Ayas, N., Barnes, M. et al. Auto-titrating continuous positive airway pressure treatment for obstructive sleep apnoea after acute quadriplegia (COSAQ): study protocol for a randomized controlled trial. Trials 14, 181 (2013). https://doi.org/10.1186/1745-6215-14-181	2005-12-20 14:22:01	2009-07-01	2013-06-19	2009	Australia	Other	12605000799651	David Berlowitz	Another one!! Citation has correct actrn, title is almost an exact match, right author - and yet the survey, from that author, says that the study was completed in 2015 and journal submission is ongoing.	A prospective, randomised controlled trial of auto-titrating Continuous positive airway pressure treatment for Obstructive Sleep Apnoea after acute Quadriplegia	926	Neurological
1116	Yes.	yes	Perrin, K., Williams, M., Wijesinghe, M., James, K., Weatherall, M., & Beasley, R. (2010). Randomized controlled trial of adherence with single or combination inhaled corticosteroid/long-acting ?-agonist inhaler therapy in asthma. Journal of Allergy and Clinical Immunology, 126(3), 505-510. https://doi.org/10.1111/resp.12059	2006-12-07 14:47:53	2007-02-05	2013-01-28	2007	New Zealand	Commercial sector/Industry	12606000508572	Dr Kyle Perrin		Does therapy with an inhaled combination of fluticasone and salmeterol improve clinical outcomes and compliance with taking asthma medication in patients with asthma?	1116	Respiratory
1288	Yes.	yes	Schofield, P., Gough, K., Lotfi-Jam, K. et al. Nurse-led group consultation intervention reduces depressive symptoms in men with localised prostate cancer: a cluster randomised controlled trial. BMC Cancer 16, 637 (2016). https://doi.org/10.1186/s12885-016-2687-1	2006-05-17 11:22:39	2006-07-01	2016-08-16	2007	Australia	Charities/Societies/Foundations	12606000184572	Penelope Schofield	A true pilot (small study used to further develop the intervention) was published 22 jan 09. It was not really looking at the results of the intervention. Boonzaier, A., Schubach, K., Troup, K., Pollard, A., Aranda, S., & Schofield, P. (2009). Development of a psychoeducational intervention for men with prostate cancer. Jourl of psychosocial oncology, 27(1), 136-153.	The effect of a nurse-led, group psychoeducational intervention to reduce psychological morbidity, unmet needs and improve quality of life of men receiving radiotherapy for prostate cancer.	1288	Cancer
1385	Yes.	yes	https://doi.org/10.1086/656363	2010-12-15 11:06:43	2007-02-01	2010-10-01	2007	Australia	University	12610001098022	Sean Emery BSc(Hons) PhD		A randomised, open-label, 96-week study comparing the safety and efficacy of three different combination antiretroviral regimens as initial therapy for human immunodeficiency virus infection.	1385	Infection
1422	Yes.	yes	Davidson, A. J., Morton, N. S., Arnup, S. J., De Graaff, J. C., Disma, N., Withington, D. E., Frawley, G., Hunt, R. W., Hardy, P., Khotcholava, M., von Ungern-Sternberg, B. S., Wilton, N., Tuo, P., Salvo, I., Ormond, G., Stargatt, R., Locatelli, B. G., & Mccann, M. E. (2015). Apnea after awake-regional and general anesthesia in infants: the GAS study, a randomized controlled trial. Anesthesiology…	2006-10-16 14:23:49	2006-10-30	2015-07-01	2007	Australia	Individual	12606000441516	Andrew Davidson	This is an interim publication, but the timepoint for the primary outcome has not yet been reached.	A multi-site randomised controlled trial comparing bupivacaine (regional) anaesthesia versus sevoflurane (general) anaesthesia for effects on neurodevelopmental outcome and apnoea in infants scheduled for unilateral or bilateral inguinal hernia repair	1422	Anaesthesiology
1498	Yes.	yes	Hackman, K. L., Gagnon, C., Briscoe, R. K., Lam, S., Anpalahan, M., & Ebeling, P. R. (2010). Efficacy and safety of oral continuous low-dose versus short-term high-dose vitamin D: a prospective randomised trial conducted in a clinical setting. The Medical journal of Australia, 192(12), 686-689. https://doi.org/10.5694/j.1326-5377.2010.tb03702.x	2007-06-26 10:48:47	2007-03-19	2010-06-01	2007	Australia	Individual	12607000338460	Prof Peter R Ebeling		A study to compare the effectiveness and safety of an oral low dose and a megadose vitamin D treatment regimens - a real-life comparison pilot study.	1498	Diet and nutrition
21546	No.	no		2007-02-08 09:09:50	2007-01-01		2007	Australia	Individual	12607000113459	George Condous		A randomised phase III study to evaluate the effects of methotrexate in the treatment of women with an ectopic pregnancy to prevent the need for surgical intervention.	21546	Reproductive Health and Childbirth
21547	Yes.	yes	https://doi.org/10.1016/S1470-2045(16)30172-3	2006-08-18 12:44:23	2007-06-21	2016-09-01	2007	Australia	Other Collaborative groups	12606000361505	Associate Professor Eva Segelov		Multicentre international study to evaluate the effects of capecitabine +/- bevacizumab on disease free survival as adjuvant treatment of colorectal cancer	21547	Cancer
81556	Yes.	yes	Berry B.; Altman P.; Rowe J.; Vaisman J. Comparison of Pharmacokinetics of Vardenafil Administered Using an Ultrasonic Nebulizer for Inhalation vs a Single 10-mg Oral Tablet. Journal of Sexual Medicine. 13 (7) (pp 1111-1118), 2016. Article Number: 130. Date of Publication: 01 Jul 2016	2007-01-08 11:42:15	2007-02-01	2009-07-28	2007	Australia	Commercial sector/Industry	12607000008426	Dr. Wayne Hooper	Identical publications from 2009 and 2016. Apparently one is 'epub ahead of print'. Seems like a long time to wait. Why do they have the same doi, but the new one, which the doi actually goes to, contains no reference to the old one? \\ https://www.ncbi.nlm.nih.gov/pubmed/?term=19656275 \\ https://www.ncbi.nlm.nih.gov/pubmed/?term=27318021	A Phase I, single dose, open, two-way crossover blood level study of vardenafil blood levels administered as LEVITRA 10mg oral tablets verses a single dose of vardenafil aqueous solution administered to healthy volunteers by inhalation using the IMT nebuliser	81556	Blood
81557	Yes.	yes	Yelland M.J.; Sweeting K.R.; Lyftogt J.A.; Ng S.K.; Scuffham P.A.; Evans K.A. Prolotherapy injections and eccentric loading exercises for painful Achilles tendinosis: a randomised trial. British journal of sports medicine. 45 (5) (pp 421-428), 2011.	2007-05-22 12:39:25	2007-06-01	2009-06-22	2007	Australia	University	12607000276459	Associate Professor Michael Yelland	wrong actrn? The actrn in the citation corrosponds to a pilot for the same question, by the same authors. The registered timepoints for the pilot do not include 12 months, while the registration for this actrn and the paper do.	Randomised Clinical Trial of Prolotherapy Injections and Eccentric Loading Exercises for the Treatment of Painful Achilles Tendinosis to Minimise Pain, Stiffness and Disability	81557	Musculoskeletal
81597	Yes.	yes	Michelle A. Micallef, Manohar L. Garg, The Lipid-Lowering Effects of Phytosterols and (n-3) Polyunsaturated Fatty Acids Are Synergistic and Complementary in Hyperlipidemic Men and Women, The Journal of Nutrition, Volume 138, Issue 6, June 2008, Pages 1086–1090, https://doi.org/10.1093/jn/138.6.1086	2006-10-20 17:28:30	2006-10-30	2008-06-01	2007	Australia	University	12606000453583	Ms Michelle Micallef	used the internal anzctr number	Phytosterols and omega-3 fatty acids for alleviation of plasma lipids in participants with Hyperlipidaemia	81597	Blood
81617	Yes.	yes	Krebs, J.D., Elley, C.R., Parry-Strong, A. et al. The Diabetes Excess Weight Loss (DEWL) Trial: a randomised controlled trial of high-protein versus high-carbohydrate diets over 2 years in type 2 diabetes. Diabetologia 55, 905–914 (2012). https://doi.org/10.1007/s00125-012-2461-0	2006-11-28 14:08:57	2007-01-20	2012-01-28	2007	New Zealand	Government body	12606000490572	Dr C. Raina Elley		Diabetes Excess Weight Loss (DEWL) Trial: High Protein vs Low Fat Diets	81617	Metabolic and Endocrine
81639	Yes.	yes	DOI: 10.1111/cob.12048	2006-10-18 10:59:56	2007-01-01	2014-02-28	2007	Australia	Hospital	12606000448549	Kyra Sim		Does a weight-loss programme improve pregnancy rates in assisted reproductive technology?	81639	Diet and nutrition
81648	Yes.	yes	https://doi.org/10.1161/HYPERTENSIONAHA.110.156976	2006-10-18 10:44:14	2007-01-01	2010-10-20	2007	United States of America	Commercial sector/Industry	12606000446561	Jane Poretz, Director, Clinical Operations	apparently, contact has never published a trial	A Phase 3 Randomized, Double-Blind, Placebo- and Active-Controlled, Multi-center, Parallel Group Study to Evaluate the Safety and Efficacy of Darusentan in Subjects with Resistant Hypertension Receiving Combination Therapy with Three or More Antihypertensive Drugs, Including a Diuretic, as Compared to Guanfacine or Placebo (Protocol DAR-312)	81648	Cardiovascular
81649	No.	no		2006-10-18 10:47:43	2007-04-09		2007	United States of America	Commercial sector/Industry	12606000447550	Jane Poretz, Director, Clinical Operations	terminated on clinical trials.gov. 'didn't meet primary endpoints', whatever that means. First study failed to show difference from placebo. Not found with central or ovid	A Double-Blind, Active-Controlled, Long-Term Safety Extension Study of Optimized Doses of Darusentan in Subjects with Resistant Hypertension Despite Receiving Combination Therapy with Three or More Antihypertensive Drugs, Including a Diuretic, as Compared to Guanfacine (Protocol DAR-312-E)	81649	Cardiovascular
81653	Yes.	thesis	Cowan, D. C., Taylor, D. R., Peterson, L. E., Cowan, J. O., Palmay, R., Williamson, A., ... & Comhair, S. A. (2015). Biomarker-based asthma phenotypes of corticosteroid response. Journal of allergy and clinical immunology, 135(4), 877-883.// paper given in the survey Cowan, D. C., Cowan, J. O., Palmay, R., Williamson, A., & Taylor, D. R. (2009). The effects of steroid therapy on inflammatory cell…	2006-11-27 11:20:01	2007-01-20	2015-04-01	2007	New Zealand	University	12606000488505	Douglas Cowan	non-public thesis describes trial. Relevent chapter given in email with jan.cowan@otago.ac.nz	The management of non-eosinophilic asthma: a randomised controlled trial of alternative anti-inflammatory treatments for maintenance of asthma control in non-eosinophilic asthma.	81653	Respiratory
81655	Yes.	yes	Walker, N., Howe, C., Bullen, C., Grigg, M., Glover, M., McRobbie, H., ... & Rodgers, A. (2011). Does improved access and greater choice of nicotine replacement therapy affect smoking cessation success? Findings from a randomized controlled trial. Addiction, 106(6), 1176-1185. https://doi.org/10.1111/j.1360-0443.2011.03419.x	2006-10-19 13:33:38	2007-03-01	2011-04-28	2007	New Zealand	University	12606000451505	Dr Natalie Walker		A single-blind randomised controlled trial to determine whether smokers who have more choice over which Nicotine Replacement Therapy (NRT) delivery methods they use are more likely to have quit smoking at six months, than smokers with current practice (with NRT available only by patch and/or gum).	81655	Mental Health
81661	Yes.	yes	Iona Novak, Anne Cusick, Natasha Lannin Pediatrics Oct 2009, 124 (4) e606-e614; DOI: 10.1542/peds.2009-0288	2007-02-09 17:03:11	2006-10-25	2009-09-28	2007	Australia	Other	12607000120471	Iona Novak		Effectiveness of Occupational Therapy Home Program Intervention for Children with Cerebral Palsy in Reaching Family Goals: A Double Blinded Randomised Controlled Trial	81661	Neurological
81664	Yes.	yes	Barker-Collo, S. L., Feigin, V. L., Lawes, C. M., Parag, V., Senior, H., & Rodgers, A. (2009). Reducing attention deficits after stroke using attention process training. Stroke, 40(10), 3293-3298. https://doi.org/10.1161/STROKEAHA.109.558239Stroke. 2009;40:3293–3298	2007-01-12 15:41:51	2007-01-15	2009-09-25	2007	New Zealand	University	12607000045415	Associate Professor Valery Feigin		A randomised phase III study to evaluate the effectiveness of Attention Process Training (APT-I) in reducing attention deficits in people who recently suffered a stroke	81664	Stroke
81677	No.	no		2006-11-13 14:14:11	2007-01-01		2007	Australia	Individual	12606000470594	Gary J Browne		A randomised controlled trial of the effect of plasma volume on cardiac performance during short-term high intensity exercise among high school adolescents.	81677	Cardiovascular
81678	Yes.	yes	Mark R. Nelson, Stephen Quinn, Linda Bowers-Ingram, Jan M. Nelson, Tania M. Winzenberg, Cluster-Randomized Controlled Trial of Oscillometric vs. Manual Sphygmomanometer for Blood Pressure Management in Primary Care (CRAB), American Journal of Hypertension, Volume 22, Issue 6, June 2009, Pages 598–603, https://doi.org/10.1038/ajh.2009.55	2007-01-24 12:55:05	2007-02-01	2008-03-19	2007	Australia	Other	12607000083493	Mark Nelson	Jourl includes abstracts from conference, where the study was presented.	A cluster randomised controlled trial of the effect of general practitioner blood pressure measurement of all patients aged 18 years or over who present during the study week, using automated or manual blood pressure device on digit preference, number of measurements (overall and per individual), prescribing of antihypertensive medications, dose adjustments, and mean systolic and diastolic blood …	81678	Public Health
81683	Yes.	yes	Simon Thornley, Hayden McRobbie, Ruey-Bin Lin, Chris Bullen, Peter Hajek, Murray Laugesen, Hugh Senior, Robyn Whittaker, A single-blind, randomized, crossover trial of the effects of a nicotine pouch on the relief of tobacco withdrawal symptoms and user satisfaction, Nicotine & Tobacco Research, Volume 11, Issue 6, June 2009, Pages 715–721, https://doi.org/10.1093/ntr/ntp054	2006-11-27 14:46:18	2007-01-15	2009-05-19	2007	New Zealand	Individual	12606000489594	Dr Hayden McRobbie		A phase III, single blind, randomised, cross-over trial of the effects of a novel nicotine replacement therapy (NicoNovum pouch)in the treatment of withdrawal relief in smokers.	81683	Mental Health
81684	Yes.	yes	Madden, S., Miskovic-Wheatley, J., Wallis, A., Kohn, M., Lock, J., Le Grange, D., . . . Touyz, S. (2015). A randomized controlled trial of in-patient treatment for anorexia nervosa in medically unstable adolescents. Psychological Medicine, 45(2), 415-427. doi:10.1017/S0033291714001573	2007-01-08 12:11:43	2007-06-04	2014-07-14	2007	Australia	Hospital	12607000009415	Dr Sloane Madden	they listed the actrn on a bunch of things that were peripheral to the trial.	Does inpatient weight restoration prior to outpatient family therapy improve psychological and physical outcomes in adolescent anorexia nervosa	81684	Mental Health
81688	Yes.	yes	Whittaker R, Dorey E, Bramley D, Bullen C, Denny S, Elley CR, Maddison R, McRobbie H, Parag V, Rodgers A, Salmon P A Theory-Based Video Messaging Mobile Phone Intervention for Smoking Cessation: Randomized Controlled Trial J Med Internet Res 2011;13(1):e10	2006-11-15 14:44:13	2007-09-01	2011-01-21	2007	New Zealand	University	12606000476538	Robyn Whittaker		A randomised controlled trial to determine if a multimedia mobile phone programme can help young people to stop smoking	81688	Mental Health
81692	Yes.	yes	https://doi.org/10.1164/rccm.201209-1718OC	2007-01-11 12:07:01	2007-07-01	2013-01-24	2007	Australia	University	12607000028404	Dr Peter Kruger		A phase II, randomised, placebo-controlled study of the safety, pharmacokinetics and effect on inflammatory marker levels of atorvastatin in intensive care patients with severe sepsis	81692	Blood
81693	Yes.	yes	Pearce, K., Clifton, P., & Noakes, M. (2011). Egg consumption as part of an energy-restricted high-protein diet improves blood lipid and blood glucose profiles in individuals with type 2 diabetes. British Journal of Nutrition, 105(4), 584-592. doi:10.1017/S0007114510003983	2006-11-15 14:40:19	2007-02-12	2010-12-07	2007	Australia	Government body	12606000475549	Dr Manny Noakes		A 12 week randomised parallel trial comparing 2 different high protein weight loss diets on blood cholesterol levels, blood sugar control and on kidney and cognitive function in Type 2 Diabetes and Obesity	81693	Metabolic and Endocrine
81695	Yes.	yes	https://doi.org/10.1258/jtt.2008.080505 Bensink, M., Armfield, N., Irving, H., Hallahan, A., Theodoros, D., Russell, T., ... & Wootton, R. (2008). A pilot study of videotelephone-based support for newly diagnosed paediatric oncology patients and their families. Jourl of telemedicine and telecare, 14(6), 315-321. //pilot Bensink, M. E., Armfield, N. R., Pinkerton, R., Irving, H., Hallahan, A. R., …	2006-11-27 11:02:35	2007-04-01	2009-02-27	2007	Australia	University	12606000487516	Mark Bensink	Published study doesn't present results, but rather describes acceptability of intervention, and talks about recruitment difficulties for the full study.	Improved support for regional and remote paediatric oncology families: a randomised controlled trial of videotelephony	81695	Cancer
81696	Yes.	yes	Joshua Burns, Robert A Ouvrier, Eppie M Yiu, Pathma D Joseph, Andrew J Kornberg, Michael C Fahey, Monique M Ryan, Ascorbic acid for Charcot–Marie–Tooth disease type 1A in children: a randomised, double-blind, placebo-controlled, safety and efficacy trial, The Lancet Neurology, Volume 8, Issue 6, 2009, Pages 537-544, ISSN 1474-4422, https://doi.org/10.1016/S1474-4422(09)70108-5. (http://www.scienc…	2006-11-23 10:16:39	2007-01-15	2009-05-06	2007	Australia	Hospital	12606000481572	Dr. Joshua Burns		Efficacy of ascorbic acid supplementation in children with Charcot-Marie-Tooth disease type 1A to improve muscle strength and peripheral nerve function	81696	Neurological
81697	No.	no		2007-01-31 13:19:10	2007-02-05		2007	Australia	Individual	12607000102471	Dr Suzi Nou		A randomised study to investigate the effects of caudal lignocaine versus topical lignocaine on VAS pain scores in men undergoing trans-rectal ultrasound guided biopsy of the prostate for the detection of prostate cancer.	81697	Cancer
81705	Yes.	yes	Klupp, N., Kiat, H., Bensoussan, A. et al. A double-blind, randomised, placebo-controlled trial of Ganoderma lucidum for the treatment of cardiovascular risk factors of metabolic syndrome. Sci Rep 6, 29540 (2016). https://doi.org/10.1038/srep29540	2006-11-23 13:08:32	2007-01-29	2016-08-11	2007	Australia	Commercial sector/Industry	12606000485538	Nerida Klupp		A randomised controlled trial to evaluate the effectiveness of Ganoderma lucidum for treatment of hyperglycemia in persons with metabolic syndrome	81705	Metabolic and Endocrine
81706	No.	no		2007-05-28 10:10:51	2007-08-01		2007	Australia	Hospital	12607000280404	Dr Barry Chan		A single-centre, randomized comparsion of the Efficacy and Safety of Intramuscular Olanzapine and Haloperidol in Treating Acutely Agitated patients in Emergency Department	81706	Other
81710	Yes.	yes	Giles F; Vey N; DeAngelo D; Seiter K; Stock W; Stuart R; Boskovic D; Pigneux A; Tallman M; Brandwein J; Kell J; Robak T; Staib P; Thomas X; Cahill A; Albitar M; O'Brien S Phase 3 randomized, placebo-controlled, double-blind study of high-dose continuous infusion cytarabine alone or with laromustine (VNP40101M) in patients with acute myeloid leukemia in first relapse. Blood. 114(19):4027-33, 2009 …	2006-12-12 09:42:05	2007-11-01	2009-11-05	2007	Australia	Commercial sector/Industry	12606000514505	Dr. Melita Kenealy	publication links to nct number which links to vion number which links to actrn	A Phase III Randomized Study of Cloretazine (VNP40101M) and Cytosine Arabinoside (AraC) in Patients with Acute Myeloid Leukemia in First Relapse to Improve the Overall Remission Rate	81710	Cancer
81711	Yes.	yes	MartinM et al. Motesanib, or open-label bevacizumab, in combination with paclitaxel, as first-line treatment for HER2-negative locally recurrent or metastatic breast cancer: a phase 2, randomised, double-blind, placebo-controlled study. Lancet Oncology. 12(4):369-76, 2011 Apr. 10.1016/S1470-2045(11)70037-7 PUBMED 21429799	2006-12-07 14:30:44	2006-12-01	2011-03-21	2007	Australia	Commercial sector/Industry	12606000507583	John F Forbes	linked with NCT	A Randomized Phase 2 Trial of Double-Blind, Placebo Controlled AMG 706 in Combination with Paclitaxel, or Open-Label Bevacizumab in Combination with Paclitaxel, as First Line Therapy in Women with HER2 Negative Locally Recurrent or Metastatic Breast Cancer	81711	Cancer
	Yes.	yes	Padmanabhan U, Leslie K, Eer AS, Maruff P, Silbert BS. Early cognitive impairment after sedation for colonoscopy: the effect of adding midazolam and/or fentanyl to propofol. Anesth Analg. 2009;109(5):1448-55. doi:10.1213/ane.0b013e3181a6ad31, 10.1213/ane.0b013e3181a6ad31	2006-12-05 13:28:56	2007-02-01	2015-11-01	2007	Australia	Government body	12606000503527	Dr Kate Leslie		The effect of propofol or propofol plus midazolam and/or fentanyl on cognitive impairment following colonoscopy	81718	Other
81720	Yes.	yes	Cahn P, Ruxrungtham K, Gazzard B, Diaz RS, Gori A, Kotler DP, Vriesema A, Georgiou NA, Garssen J, Clerici M, Lange JM, (BTE) Blinded Nutritional Study for Immunity and Tolerance Evaluation Study Team. Clinical Infectious Diseases. 57(1):139-46, 2013 Jul. 10.1093/cid/cit171 PUBMED 23511299	2006-12-14 10:26:59	2007-01-31	2013-03-19	2007	Australia	Commercial sector/Industry	12606000516583	Yvonne Lungershausen		The effect of a food product on changes to the immune system of HIV positive adults who do not use HIV inhibitors	81720	Infection
81722	Yes.	yes	https://doi.org/10.1111/1742-6723.12062	2007-02-09 17:08:18	2007-02-12	2013-04-03	2007	Australia	Individual	12607000121460	Dr Kirsty Povey	actrn missing a 0 on the end, title + author matches	A Randomised Controlled Trial of Bolus Versus Fifteen Minute Infusion of Metoclopramide to Determine the Incidence and Severity of Drug Induced Akathisia.	81722	Other
81729	Yes.	yes	Cliona Ni Mhurchu, Tony Blakely, Yannan Jiang, Helen C Eyles, Anthony Rodgers, Effects of price discounts and tailored nutrition education on supermarket purchases: a randomized controlled trial, The American Journal of Clinical Nutrition, Volume 91, Issue 3, March 2010, Pages 736–747, https://doi.org/10.3945/ajcn.2009.28742	2007-01-08 10:24:01	2007-02-01	2009-12-30	2007	United Kingdom	University	12607000007437	Dr Cliona Ni Mhurchu	Many spin-offs about the process, but the actual intervention was only submitted when this was filled out.	Supermarket Healthy Options Project : Strategies to Promote Healthier Food Purchases : A Supermarket Intervention Trial. The Effect of tailored nutrition education and price discounts on the nutrient content of supermarket foods purchased by main household shoppers	81729	Public Health
81735	Yes.	yes	Thomas, S.K., Humphreys, K.J., Miller, M.D. et al. Individual nutrition therapy and exercise regime: A controlled trial of injured, vulnerable elderly (INTERACTIVE trial). BMC Geriatr 8, 4 (2008). https://doi.org/10.1186/1471-2318-8-4	2007-01-10 12:11:36	2007-04-16	2008-02-26	2007	Australia	University	12607000017426	Dr Michelle Miller	protocol + spin offs. Latest (2014) references protocol, not trial. Inclined to believe that, since the authors included the actrn in 5 related things, they would probably put it in the trial publication too.\\as of 1 apr 16, primary results have not been published. Since found publication (MS)	A randomised controlled trial on improving gait speed and other health outcomes for elderly patients with hip fracture using an individualised nutrition and exercise program.	81735	Injuries and Accidents
81736	Yes.	yes	Does Acupuncture Improve the Endometrium for Women Undergoing an Embryo Transfer: A Pilot Randomised Controlled Trial January 2009 Australian Journal of Acupuncture and Chinese Medicine 4	2007-01-09 12:26:51	2007-02-01	2009-01-01	2007	Australia	University	12607000015448	Dr Caroline Smith	was no but found through ANZTR number (MS)	Does acupuncture improve the endometrium for women undergoing an embryo transfer: a pilot randomised controlled trial	81736	Reproductive Health and Childbirth
81739	Yes.	yes	N.J. McDonnell, M.J. Paech, R.M. Browning, E.A. Nathan, A randomised comparison of regular oral oxycodone and intrathecal morphine for post-caesarean analgesia, International Journal of Obstetric Anesthesia, Volume 19, Issue 1, 2010, Pages 16-23, ISSN 0959-289X, https://doi.org/10.1016/j.ijoa.2009.03.004. (http://www.sciencedirect.com/science/article/pii/S0959289X09000624) Abstract: Background Pr…	2006-12-07 08:53:12	2007-01-21	2009-08-22	2007	Australia	Individual	12606000506594	Michael Paech		Oral oxycodone analgesia compared with intrathecal morphine for pain relief after caesarean delivery: a randomised controlled trial	81739	Reproductive Health and Childbirth
81742	No.	no	NOT FOUND	2006-12-08 16:03:38	2007-02-27		2007	Australia	Individual	12606000511538	Professor Julie Byles		A randomised controlled trial to evaluate the effects of a continence promotion program including real time ultrasound as biofeedback for pelvic floor muscle rehabilitation, delivered to stroke survivors to reduce urinary incontinence and lower urinary tract symptoms.	81742	Stroke
81746	Yes.	yes	Kate L. Willoughby, Karen J. Dodd, Nora Shields, Sarah Foley, Efficacy of Partial Body Weight–Supported Treadmill Training Compared With Overground Walking Practice for Children With Cerebral Palsy: A Randomized Controlled Trial, Archives of Physical Medicine and Rehabilitation, Volume 91, Issue 3, 2010, Pages 333-339, ISSN 0003-9993, https://doi.org/10.1016/j.apmr.2009.10.029. (http://www.scienc…	2006-12-11 15:35:23	2007-01-31	2010-03-16	2007	Australia	University	12606000513516	Professor Karen Dodd	_x000D_	A randomised controlled trial to determine if a treadmill training program for school aged children with cerebral palsy will improve their walking speed and walking endurance	81746	Neurological
81753	Yes.	yes	http://dx.doi.org.ezproxy.auckland.ac.nz/10.1136/thx.2010.138990 Cowan DC, Cowan JO, Palmay R, et al Simvastatin in the treatment of asthma: lack of steroid-sparing effect Thorax 2010;65:891-896.	2006-12-22 10:16:12	2007-02-01	2010-10-22	2007	New Zealand	Individual	12606000531516	Professor D Robin Taylor		A randomised controlled trial to determine if statin therapy provides a beneficial anti-inflammatory effect in the management of persistent atopic asthma	81753	Respiratory
81755	Yes.	yes	Cooke, M., Chaboyer, W., Schluter, P., Foster, M., Harris, D., & Teakle, R. (2010). The effect of music on discomfort experienced by intensive care unit patients during turning: a randomized cross?over study. Intertiol jourl of nursing practice, 16(2), 125-131. https://doi.org/10.1111/j.1440-172X.2010.01819.x	2006-12-14 12:57:54	2007-02-01	2010-03-25	2007	Australia	University	12606000517572	Dr Marie Cooke		A Randomised Cross-Over Study to Reduce Discomfort and Anxiety Experienced by Intensive Care Patients During the Turning Procedure.	81755	Mental Health
81756	Yes	yes	Pond, C.D., Brodaty, H., Stocks, N.P. et al. Ageing in general practice (AGP) trial: a cluster randomised trial to examine the effectiveness of peer education on GP diagnostic assessment and management of dementia. BMC Fam Pract 13, 12 (2012). https://doi.org/10.1186/1471-2296-13-12	2007-02-08 16:09:04	2007-01-31	2012-03-07	2007	Australia	Individual	12607000117415	Professor Dimity Pond		The effect of GP training in and use of a brief cognitive impairment screening tool and training in dementia management guidelines on the quality of life and depression of dementia patients.	81756	Neurological
81757	Yes.	yes	Kangas, M., Milross, C., Taylor, A., & Bryant, R. A. (2013). A pilot randomized controlled trial of a brief early intervention for reducing posttraumatic stress disorder, anxiety and depressive symptoms in newly diagnosed head and neck cancer patients. Psycho?Oncology, 22(7), 1665-1673. https://doi.org/10.1002/pon.3208	2007-04-23 10:26:31	2007-05-07	2012-10-07	2007	Australia	Individual	12607000219482	Dr. Maria Kangas	No later trial found in central, medline, embase	Treatment of Anxiety and Depression in Head and Neck Cancer Patients: An Evaluation of Cognitive Behaviour Therapy and Supportive Counselling	81757	Cancer
81759	Yes.	yes	Nelson DR, Benhamou Y, Chuang WL, Lawitz EJ, Rodriguez-Torres M, Flisiak R, Rasenack JW, Kryczka W, Lee CM, Bain VG, Pianko S, Patel K, Cronin PW, Pulkstenis E, Subramanian GM, McHutchison JG, ACHIEVE-2/3 Study Team Albinterferon Alfa-2b was not inferior to pegylated interferon-alpha in a randomized trial of patients with chronic hepatitis C virus genotype 2 or 3.Comment in: Gastroenterology. 201…	2007-01-29 11:33:20	2007-01-30	2010-07-01	2007	United States of America	Commercial sector/Industry	12607000092493	Thomas Platek	id through NCT	Phase 3 Study to Evaluate the Efficacy and Safety of Albumin Interferon Alfa-2b in Combination With Ribavirin Compared With Peginterferon Alfa-2a in Combination With Ribavirin in Interferon Alfa Naive Subjects With Chronic Hepatitis C Genotype 2/3. to improve Sustained Virologic Response. ACHIEVE-2/3	81759	Oral and Gastrointestinal
81760	Yes.	yes	https://doi.org/10.1080/17457300.2012.717085 PUBMED 22924758; EMBASE 22924758	2007-01-23 12:16:14	2007-01-23	2012-08-28	2007	Australia	Government body	12607000076471	Rod Goodall		A randomised controlled trial of a Neuromuscular Control training program designed to prevent knee and ankle injury in Australian Army Recruits.	81760	Musculoskeletal
81762	Yes.	yes	McLachlan, H. L., Forster, D. A., Davey, M. A., Farrell, T., Gold, L., Biro, M. A., ... & Waldenström, U. (2012). Effects of continuity of care by a primary midwife (caseload midwifery) on caesarean section rates in women of low obstetric risk: the COSMOS randomised controlled trial. BJOG: an international journal of obstetrics & gynaecology, 119(12), 1483-1492.	2007-01-23 11:18:24	2007-04-01	2012-07-25	2007	Australia	Government body	12607000073404	Helen McLachlan		A randomised trial comparing One-to-One midwifery care with standard hospital maternity care for women at low risk, in order to decrease operative birth and other interventions and increase the duration of breastfeeding and women’s satisfaction with care, with no increase in costs of care	81762	Reproductive Health and Childbirth
81766	Yes.	yes	William J. Sandborn, Jean–Frederic Colombel, Bruce E. Sands, Paul Rutgeerts, Stephan R. Targan, Remo Panaccione, Brian Bressler, Karl Geboes, Stefan Schreiber, Richard Aranda, Sheila Gujrathi, Allison Luo, Yun Peng, Luisa Salter–Cid, Stephen B. Hanauer, Abatacept for Crohn's Disease and Ulcerative Colitis, Gastroenterology, Volume 143, Issue 1, 2012, Pages 62-69.e4, ISSN 0016-5085, https://doi.or…	2007-01-02 15:30:58	2007-02-01	2012-04-12	2007	Australia	Commercial sector/Industry	12607000003471	Dr Miles Sparrow	confirmed through clinicaltrials.gov NB 2 reg but only one paper see below	A Phase 3, Multi-Center, Randomized, Placebo-Controlled Study to Evaluate the Clinical Efficacy and Safety of Induction and Maintenance Therapy with Abatacept in Subjects with Active Ulcerative Colitis (UC) who have had an Inadequate Clinical Response and/or Intolerance to Medical Therapy	81766	Oral and Gastrointestinal
81767	Yes.	yes	William J. Sandborn, Jean–Frederic Colombel, Bruce E. Sands, Paul Rutgeerts, Stephan R. Targan, Remo Panaccione, Brian Bressler, Karl Geboes, Stefan Schreiber, Richard Aranda, Sheila Gujrathi, Allison Luo, Yun Peng, Luisa Salter–Cid, Stephen B. Hanauer, Abatacept for Crohn's Disease and Ulcerative Colitis, Gastroenterology, Volume 143, Issue 1, 2012, Pages 62-69.e4, ISSN 0016-5085, https://doi.or…	2007-01-02 15:28:35	2007-02-01	2012-04-12	2007	Australia	Commercial sector/Industry	12607000002482	Dr Miles Sparrow	confirmed through clinicaltrials.gov NB 2 reg but only one paper see above	Phase 3, Multi-Center, Randomized, Placebo-Controlled Study to Evaluate the Clinical Efficacy and Safety of Induction and Maintenance Therapy With Abatacept in Subjects With Active Crohn's Disease (CD) Who Have Had an Inadequate Clinical Response and/or Intolerance to Medical Therapy	81767	Oral and Gastrointestinal
81770	Yes.	yes	L. Tapsell, M. Batterham, X.F. Huang, S.-Y. Tan, G. Teuss, K. Charlton, J. OShea, E. Warensjö, Short term effects of energy restriction and dietary fat sub-type on weight loss and disease risk factors, Nutrition, Metabolism and Cardiovascular Diseases, Volume 20, Issue 5, 2010, Pages 317-325, ISSN 0939-4753, https://doi.org/10.1016/j.numecd.2009.04.007. (http://www.sciencedirect.com/science/artic…	2006-12-22 10:07:48	2007-04-01	2010-06-01	2007	Australia	University	12606000530527	Dr. Marijka Batterham	thesis from 2010 references study not yet published with this actrn: mauscript "high protein diets with differing protein sources produce similar weight loss profiles in overweight adults" by tapsell L, batterham m, tan sy. Cannot find it. (screenshot)	A diet higher in animal-based protein is more effective in promoting weight loss in overweight and obese individuals than other protein based diets.	81770	Diet and nutrition
81777	Yes.	yes	Bennell, K. L., K.L. Bennell, M.A. Hunt, T.V. Wrigley, D.J. Hunter, F.J. McManus, P.W. Hodges, L. Li, R.S. Hinman, Hip strengthening reduces symptoms but not knee load in people with medial knee osteoarthritis and varus malalignment: a randomised controlled trial, Osteoarthritis and Cartilage, Volume 18, Issue 5, 2010, Pages 621-628, ISSN 1063-4584, https://doi.org/10.1016/j.joca.2010.01.010. (ht…	2007-01-02 12:21:32	2007-03-01	2010-02-06	2007	Australia	Individual	12607000001493	Prof Kim Bennell		Effect of a 12-week program of hip abductor and adductor muscle strengthening on knee loading during walking in people with medial knee osteoarthritis.	81777	Musculoskeletal
81782	No.	no		2007-02-23 16:49:39	2007-01-01		2007	New Zealand	Individual	12607000143426	Bruce Arroll		Efficacy of brief Cognitive Behavioural Therapy for primary insomnia in a primary care setting to improve the quality of sleep. A Randomised controlled trial	81782	Mental Health
81784	Yes.	yes	Probiotic Effects on Late-onset Sepsis in Very Preterm Infants: A Randomized Controlled Trial Susan E. Jacobs, Jacinta M. Tobin, Gillian F. Opie, Susan Donath, Sepehr N. Tabrizi, Marie Pirotta, Colin J. Morley, Suzanne M. Garland Pediatrics Dec 2013, 132 (6) 1055-1062; DOI: 10.1542/peds.2013-1339 l	2007-02-26 11:01:51	2007-03-01	2013-12-01	2007	Australia	Charities/Societies/Foundations	12607000144415	Dr Sue Jacobs		Probiotic effects of ABC Dophilus Infant Powder on incidence, mortality and severity of sepsis in very premature neonates.	81784	Blood
81786	No.	no		2007-01-09 09:08:53	2007-01-17		2007	Australia	Commercial sector/Industry	12607000014459	Dr Lewis Schulz		A Phase I, Single Centre, Double Blind, Randomised, Placebo Controlled, Single Escalating Dose Study to Determine the Safety, Tolerability and Absorption of Ha44 Administered Topically to the Hair and Scalp of Healthy Volunteers	81786	Other
81787	No.	no		2007-01-11 12:02:11	2007-02-01		2007	Australia	Individual	12607000027415	Prof Rodney Sinclair	At 24 July 2015, the trial was "not yet recruiting".' 'No further information regarding publication date.' - cochrane review, 26 may 2016 DOI: 10.1111/ijd.13838 //an observational study on this topic, by the same author, in 2017. What the hell has he been doing all this time?	Double blind placebo controlled trial into the the treatment of female pattern hair loss with spironolactone and minoxidil.	81787	Other
81788	Yes.	yes	Dawson, J. A., Schmölzer, G. M., Kamlin, C. O. F., Te Pas, A. B., O’Donnell, C. P., Donath, S. M., ... & Morley, C. J. (2011). Oxygenation with T-piece versus self-inflating bag for ventilation of extremely preterm infants at birth: a randomized controlled trial. The Journal of pediatrics, 158(6), 912-918. https://doi.org/10.1016/j.jpeds.2010.12.003	2007-01-19 10:36:41	2007-02-01	2011-01-15	2007	Australia	Individual	12607000062426	Jennifer Dawson	duplicate survey response	In extremely low birth weight (ELBW) infants who require positive pressure at birth does the Neopuff Infant Resuscitator compared with the Laerdal Infant Bag improve oxygen saturation measurements in the first ten minutes of life?	81788	Reproductive Health and Childbirth
81791	No.	no		2007-01-10 15:28:28	2007-01-02		2007	Australia	Individual	12607000019404	Dr A.M. Cyna		The effects of awake suggestion on propofol induced pain during intravenous induction of anaesthesia: a randomised controlled trial	81791	Anaesthesiology
81795	No.	no		2007-02-21 12:47:32	2007-01-15		2007	Australia	Individual	12607000138482	Dr Alison Poulton	fin.	Investigation of the effect of a single dose of stimulant medication (dexamphetamine 10mg or methylphenidate 20mg) on appetite and on fasting and postprandial levels of insulin, glucose, leptin and ghrelin in healthy adult volunteers.	81795	Mental Health
81796	Yes.	yes	Millar IL, McGinnes RA, Williamson O, et alHyperbaric Oxygen in Lower Limb Trauma (HOLLT); protocol for a randomised controlled trialBMJ Open 2015;5:e008381. doi: 10.1136/bmjopen-2015-008381	2007-10-31 14:12:31	2007-01-01	2015-06-11	2007	Australia	Hospital	12607000559415	Ian Millar		In open tibial fractures with severe soft tissue injury, does an early course of hyperbaric oxygen, when compared with standard trauma care, reduce acute soft tissue complication rates and improve short and long term outcomes?	81796	Injuries and Accidents
81797	Yes.	yes	Toussaint, N. D., Lau, K. K., Polkinghorne, K. R., & Kerr, P. G. (2011). Attenuation of aortic calcification with lanthanum carbonate versus calcium?based phosphate binders in haemodialysis: A pilot randomized controlled trial. Nephrology, 16(3), 290-298.	2007-01-12 15:42:02	2007-03-01	2011-02-22	2007	Australia	Hospital	12607000046404	Dr Nigel Toussaint		A Randomised Controlled Trial of Lanthanum carbonate vs Calcium carbonate on Vascular Calcification and Arterial Stiffness in Haemodialysis Patients	81797	Renal and Urogenital
0	Yes.	yes	Maru S, Byrnes JM, Carrington MJ, Stewart S, Scuffham PA. Long-term cost-effectiveness of home versus clinic-based management of chronic heart failure: the WHICH? study. J Med Econ. 2017;20(4):318-327. doi:10.1080/13696998.2016.1261031, 10.1080/13696998.2016.1261031	2007-01-22 14:28:11	2007-03-01	2017-04-01	2007	Australia	Other	12607000069459	Prof Simon Stewart		Which Heart failure Intervention is most Cost-effective & consumer friendly in reducing Hospital care: The WHICH? Study	81803	Cardiovascular
81812	No.	no		2007-01-16 15:40:31	2007-01-17		2007	Australia	Individual	12607000053426	Professor Peter Gibson	Later study by authors describes pilot without referencing it. Review by author doesn't mention it. Ryan, N. M., Vertigan, A. E., Bone, S., & Gibson, P. G. (2010). Cough reflex sensitivity improves with speech language pathology magement of refractory chronic cough. Cough, 6(1), 5. //later study 10.1007/s00408-011-9333-0 [doi] The role of speech pathology in the management of patients with chroni…	Effect of Speech Pathology on Cough Reflex Hypersensitivity in Chronic Cough	81812	Respiratory
81817	Yes.	yes	Galetke, W., Nothofer, E., Priegnitz, C., Anduleit, N., & Randerath, W. (2016). Effect of a heated breathing tube on efficacy, adherence and side effects during continuous positive airway pressure therapy in obstructive sleep apnea. Respiration, 91(1), 18-25.	2007-04-13 10:20:27	2007-01-22	2016-07-08	2007	New Zealand	Commercial sector/Industry	12607000203459	Jessica Hayward		Randomized Controlled Study of the Compliance and Side effects of Continuous Positive Airway Pressure with Heated Humidification Compared to Continuous Positive Airway Pressure with Heated Humidification with Additional Heated Breathing Tube in Patients with Obstructive Sleep Apnea.	81817	Respiratory
81820	Yes.	yes	Allen NE, Canning CG, Sherrington C, Lord SR, Latt MD, Close JCT, Oâ€™Rourke SD, Murray SM, Fung VSC (2010) The effects of an exercise program on fall risk factors in people with Parkinsonâ€™s disease: a randomized controlled trial. Movement Disorders 25:1217-1225. https://doi.org/10.1002/mds.23082	2007-04-03 10:52:09	2007-04-01	2010-04-13	2007	Australia	University	12607000193471	Dr Colleen Canning		Can support group-based exercise reduce risk factors for falling in people with Parkinson's disease?	81820	Neurological
81821	Yes.	yes	Touyz, S., Le Grange, D., Lacey, H., Hay, P., Smith, R., Maguire, S., ... & Crosby, R. D. (2013). Treating severe and enduring anorexia nervosa: a randomized controlled trial. Psychological medicine, 43(12), 2501-2511.	2007-08-31 10:58:06	2007-10-01	2013-05-03	2007	Australia	University	12607000440426	Professor Stephen Touyz		A randomised control trial of nonspecific supportive clinical management (NSCM) versus Cognitive Behaviour Therapy (CBT) in chronic anorexia nervosa	81821	Mental Health
81822	Yes.	yes	Berk, M., Dean, O., Cotton, S. M., Gama, C. S., Kapczinski, F., Fernandes, B. S., ... & Cobb, H. (2011). The efficacy of N-acetylcysteine as an adjunctive treatment in bipolar depression: an open label trial. Journal of affective disorders, 135(1), 389-394. //The open label phase of the following trial?? Berk, M., Dean, O. M., Cotton, S. M., Gama, C. S., Kapczinski, F., Fernandes, B., ... & Allwa…	2007-01-23 12:02:23	2007-03-01	2012-08-14	2007	Australia	Other	12607000074493	Professor Michael Berk		An investigation of the effects of n-acetyl cysteine in bipolar disorder based on time to intervention for mood symptoms and a range of psychiatric rating scales.	81822	Mental Health
81825	Yes.	yes	Front. Oncol., 01 December 2020 | https://doi.org/10.3389/fonc.2020.591610 A Randomized Controlled Trial of a Non-pharmacological Intervention for Cancer-Related Dyspnea Patsy Yates1*, Janet Hardy2, Alexandra Clavarino3, Kwun M. Fong4, Geoffrey Mitchell5, Helen Skerman1, Vanessa Brunelli1 and Isabella Zhao1	2007-01-25 15:17:34	2007-03-01	2020-12-01	2007	Australia	University	12607000087459	Patsy Yates	found poster Yates, P., Hardy, J., Kwun, F., Brunelli, V., Zhao, I., Skerman, H., . . . Mitchell, G. (2011). A randomised controlled trial of a nonpharmacological intervention for dyspnoea. Asia-Pacific Journal of Clinical Oncology, 4), 82.	Evaluating the effectiveness of a patient education program which includes breathing exercises and psychosocial support for helping patients with lung cancer to control their dyspnoea.	81825	Cancer
81826	Yes.	yes	Mudge S, Barber PA, Stott NS. Circuit-based rehabilitation improves gait endurance but not usual walking activity in chronic stroke: a randomized controlled trial. Arch Phys Med Rehabil 2009;90:1989-96. doi:10.1016/j.apmr.2009.07.015	2007-01-24 08:55:28	2007-03-01	2009-12-05	2007	New Zealand	University	12607000081415	Suzie Mudge		The impact of a group exercise programme on usual walking performance in adults who are at least 6 months post stroke. A single blinded randomised controlled trial.	81826	Stroke
81827	Yes.	yes	Beck, E., Tapsell, L., Batterham, M., Tosh, S., & Huang, X. (2010). Oat β-glucan supplementation does not enhance the effectiveness of an energy-restricted diet in overweight women. British Journal of Nutrition, 103(8), 1212-1222. doi:10.1017/S0007114509992856	2007-02-12 15:48:27	2007-03-12	2009-11-24	2007	Australia	University	12607000126415	Eleanor Beck		The effect of inclusion of foods high in beta-glucan in an energy restricted diet on weight loss in overweight females.	81827	Diet and nutrition
81829	No.	no		2007-01-30 13:23:38	2007-02-05		2007	Australia	Individual	12607000098437	Professor Paul R. Martin		Evaluating the impact of incorporating social support into cognitive behaviour therapy for tension-type headache, by measuring the primary outcomes of: (a) daily headache activity; (b) headache medication use; and (c) impact of headache on daily living.	81829	Other
81830	No.	no		2007-01-29 15:13:09	2007-01-31		2007	Australia	Hospital	12607000094471	Dr Adam Winstock		A double-blind, randomised, placebo controlled trial of monoamine precursors in the treatment of psychostimulant withdrawal in adult humans seeking treatment for psychostimulant use	81830	Mental Health
81831	Yes.	yes	Zdenkowski, N., Forbes, J. F., Boyle, F. M., Kannourakis, G., Gill, P. G., Bayliss, E., ... & Mann, G. B. (2016). Observation versus late reintroduction of letrozole as adjuvant endocrine therapy for hormone receptor-positive breast cancer (ANZ0501 LATER): an open-label randomised, controlled trial. Annals of Oncology, 27(5), 806-812.	2007-02-21 12:37:31	2007-03-01	2016-02-09	2007	Australia	Other Collaborative groups	12607000137493	John F Forbes		Randomised trial of letrozole plus usual care versus usual care without letrozole to prevent new breast cancer events in postmenopausal women who have completed a minimum of 4 years of adjuvant endocrine therapy for early hormone responsive breast cancer more than 1 year previous and who are disease free at trial entry.	81831	Cancer
81834	Yes.	yes	Webster J, Croger S, Lister C, Doidge M, Terry M, Jones I. Use of face masks by non-scrubbed operating room staff?: a randomized controlled trial ANZ J Surg 2010; 80 (3):169-173 https://doi.org/10.1111/j.1445-2197.2009.05200.x	2007-02-07 10:58:23	2007-03-01	2010-01-21	2007	Australia	Individual	12607000110482	Joan Webster		P: non-scrubbed operating room staff I: no masks during procedures C: wearing masks during procedures O: Primary - Surgical site infection Secondary - Cost, compliance rate	81834	Surgery
81835	Yes.	yes	Dodd, K. J., Taylor, N. F., Shields, N., Prasad, D., McDonald, E., & Gillon, A. (2011). Progressive resistance training did not improve walking but can improve muscle performance, quality of life and fatigue in adults with multiple sclerosis: a randomized controlled trial. Multiple Sclerosis Journal, 17(11), 1362-1374.	2007-01-31 08:56:13	2007-04-01	2011-06-15	2007	Australia	University	12607000101482	Professor Karen Dodd		The effects of a community based progressive resistance strength training program on the walking performance of adults with multiple sclerosis who have mild to moderate difficulties walking	81835	Neurological
81836	Yes.	yes	Ried, K., Frank, O. R., & Stocks, N. P. (2009). Dark chocolate or tomato extract for prehypertension: a randomised controlled trial. BMC complementary and alternative medicine, 9(1), 22.	2009-01-21 09:14:55	2007-04-01	2009-07-08	2007	Australia	Individual	12609000047291	Dr. Karin Ried		In people with pre-hypertension, how acceptable and effective are chocolate and tomato extract compared to placebo in reducing blood pressure?	81836	Cardiovascular
81837	Yes.	yes	Baulac M, Brodie MJ, Patten A, Segieth J, Giorgi L. Efficacy and tolerability of zonisamide versus controlled-release carbamazepine for newly diagnosed partial epilepsy: a phase 3, randomised, double-blind, non-inferiority trial. Lancet Neurol. 2012 Jul;11(7):579-88. doi: 10.1016/S1474-4422(12)70105-9. Epub 2012 Jun 8.	2007-02-23 15:33:05	2007-04-15	2012-06-07	2007	Australia	Commercial sector/Industry	12607000142437	Nimisha Katariya		A randomized, multi-centre, double-blind study, to compare the efficacy and safety of zonisamide and carbamazepine as monotherapy, in newly diagnosed partial epilepsy	81837	Neurological
81840	Yes.	yes	Lauder, S., Chester, A., Castle, D., Dodd, S., Gliddon, E., Berk, L., . . . Berk, M. (2015). A randomized head to head trial of MoodSwings.net.au: An internet based self-help program for bipolar disorder. Journal of Affective Disorders, 171, 13-21. doi:https://doi.org/10.1016/j.jad.2014.08.008	2007-02-09 16:56:55	2007-04-01	21/09/2014.	2007	Australia	Individual	12607000118404	Professor Michael Berk		Moodswings: A randomised controlled trial investigating an online intervention program for bipolar disorder on episdoes of illness and a range of psychiatric rating scales	81840	Neurological
81842	No.	no		2007-02-15 13:16:23	2007-03-01		2007	New Zealand	Commercial sector/Industry	12607000130460	Professor Richard Beasley		A pilot study to investigate the efficacy and tolerability of a combination of fenugreek/phaseolamin as a potential weight loss agent when given as part of a muesli bar in moderately obese patients	81842	Diet and nutrition
81843	Yes.	yes	Perrin, K., Wijesinghe, M., Healy, B., Wadsworth, K., Bowditch, R., Bibby, S., ... & Beasley, R. (2011). Randomised controlled trial of high concentration versus titrated oxygen therapy in severe exacerbations of asthma. Thorax, thx-2010.	2007-02-15 15:39:24	2007-03-01	2011-05-19	2007	New Zealand	Charities/Societies/Foundations	12607000131459	Dr Kyle Perrin	PO change was made in the registry - the one shown here is the updated one. See also 12607000196448 for the same intervention in pneunomia, with the same change.	A randomised controlled trial of the effect of high flow versus titrated oxygen therapy on carbon dioxide (CO2) levels in acute severe asthma	81843	Respiratory
81844	No.	no		2007-02-23 11:03:06	2007-03-01		2007	Australia	Commercial sector/Industry	12607000140459	Professor George Varigos		Pilot study in patients with mild to moderate acne utilising a facial cleanser, topical gel and oral supplement compared to placebo for treatment of acne.	81844	Skin
81847	Yes.	yes	Grey, A., Garg, S., Dray, M., Purvis, L., Horne, A., Callon, K., ... & Cundy, T. (2013). Low-dose fluoride in postmenopausal women: a randomized controlled trial. The Jourl of Clinical Endocrinology & Metabolism, 98(6), 2301-2307.	2007-02-14 13:22:55	2009-07-01	2013-06-01	2009	New Zealand	Individual	12607000128493	Associate Professor Andrew Grey		A randomized, double-blind, placebo-controlled, dose-finding study of the effects of sodium fluoride on bone turnover, bone density and bone histology in osteopenic post menopausal women.	81847	Musculoskeletal
81848	No.	no		2007-02-12 15:52:29	2007-03-01		2007	Australia	Individual	12607000127404	Dr A.M.Cyna		The effects of antenatal hypnosis on suffering associated with hyperemesis in early pregnancy	81848	Reproductive Health and Childbirth
81849	Yes.	yes	10.1016/j.psyneuen.2009.01.005 A randomized controlled trial of intranasal oxytocin as an adjunct to exposure therapy for social anxiety disorder	2007-05-14 10:52:26	2007-02-01	2009-02-25	2007	Australia	University	12607000256471	Dr. Adam Guastella		A randomised controlled trial to evaluate the effect of Oxytocin (OT; 24 IU) in combination with exposure therapy for the treatment of social phobia to improve the severity of social phobia symptoms.	81849	Mental Health
81850	Yes.	yes	Te Morenga, L., Docherty, P., Williams, S., & Mann, J. (2017). The effect of a diet moderately high in protein and fiber on insulin sensitivity measured using the Dynamic Insulin Sensitivity and Secretion Test (DISST). Nutrients, 9(12), 1291.	2007-03-05 13:12:54	2007-03-12	2017-11-27	2007	New Zealand	Individual	12607000154404	Lisa Te Morenga		A randomised, controlled dietary intervention to evaluate the effect on a high protein and high fibre diet on insulin sensitivity and markers of cardiovascular disease risk in healthy, overweight women.	81850	Metabolic and Endocrine
81851	Yes.	yes	doi: 10.4088/JCP.13m08454	2007-02-19 15:41:43	2007-05-01	2014-06-01	2007	Australia	Other	12607000134426	Professor Michael Berk		The Efficacy of N-acetylcysteine as an Adjunctive Treatment to improving depression in patients with Unipolar Depression: A Double-blind, Randomised, Placebo-controlled Trial	81851	Mental Health
81853	Yes.	yes	Soo, L., Leichter, J. W., Windle, J., Monteith, B., Williams, S. M., Seymour, G. J., & Cullinan, M. P. (2012). A comparison of Er: YAG laser and mechanical debridement for the non-surgical treatment of chronic periodontitis: A randomized, prospective clinical study. Journal of clinical periodontology, 39(6), 537-545. https://doi.org/10.1111/j.1600-051X.2012.01873.x	2007-02-14 14:54:53	2007-03-01	2012-04-08	2007	New Zealand	University	12607000129482	Dr. Lingfeng Soo		A comparison of fluorescence-guided Er: YAG Laser (ERL) and mechanical scaling and root planing (SRP) for non-surgical sub-gingival debridement for the treatment of chronic periodontitis: a controlled prospective clinical study.	81853	Oral and Gastrointestinal
81856	No.	no		2009-10-16 14:54:50	2007-03-12		2007	Australia	Charities/Societies/Foundations	12609000900213	Vicki Sharrock		Comparison of the effects of aquatic physiotherapy with no physiotherapy on quality of life, balance, and gait in people with early to mid stage Parkinson's disease.	81856	Neurological
81857	Yes.	yes	Dorsch S, Ada L, Canning CG (2014). EMG-triggered electrical stimulation for very weak upper limb muscles following stroke: a randomised controlled feasibility study. Clinical Rehabilitation 28(5); 482-490.	2011-03-23 16:05:02	2007-07-02	2013-11-06	2007	Australia	University	12611000309987	Ms Simone Dorsch		In acute, very weak stroke patients does electromyographic (EMG) triggered electrical stimulation increase strength and activity in the arm compared to conventional therapy alone?	81857	Stroke
81858	Yes.	yes	Ottens J, Tuble SC, Sanderson AJ, Knight JL, Baker RA. Improving cardiopulmonary bypass: does continuous blood gas monitoring have a role to play?. J Extra Corpor Technol. 2010;42(3):191-198.	2007-07-13 11:58:50	2007-02-20	2010-09-01	2007	Australia	Other Collaborative groups	12607000370404	Robert A Baker		Improving Cardiac Surgery: Does Continuous blood gas monitoring with the CDI-500 have a role to play?	81858	Cardiovascular
81868	Yes.	yes	Jenkins, A. J., Krishnamurthy, B., Best, J. D., Cameron, F. J., Colman, P. G., Farish, S., ... & Teede, H. (2010). Evaluation of an algorithm to guide patients with type 1 diabetes treated with continuous subcutaneous insulin infusion on how to respond to real-time continuous glucose levels. Diabetes Care, 33(6), 1242-1248.	2007-04-11 13:55:45	2007-07-01	2010-06-01	2007	Australia	Hospital	12607000198426	Dr David Norman O'Neal		Evaluation of an Algorithm to Guide Patients with Type I Diabetes Treated with Continuous Subcutaneous Insulin Infusion on How to Respond to Real-Time Continuous Glucose Levels.	81868	Metabolic and Endocrine
81869	Yes.	yes	Nathan P., Labuschagne I., Wood A., Angstadt M., Chua P., Heinrichs M., et al (2010). Oxytocin attenuates amygdala reactivity to fear in generalized social anxiety disorder. International Journal of Neuropsychopharmacology, 13, 179. https://doi.org/10.1017/S1461145710000635	2007-02-23 15:28:50	2007-04-25	2010-06-01	2007	United Kingdom	University	12607000141448	Pradeep J. Nathan		A placebo-controlled, randomised phase III trial investigating the effects of oxytocin, a neuropeptide, on the neural circuit (i.e. amgydala) involved in threat processing in Generalised Social Anxiety Disorder using functional magnetic resonance imaging (fMRI).	81869	Mental Health
81870	Yes.	yes	Sharpe, L., Ianiello, M., Dear, B. F., Perry, K. N., Refshauge, K., & Nicholas, M. K. (2012). Is there a potential role for attention bias modification in pain patients? Results of 2 randomised, controlled trials. Pain, 153(3), 722-731. //the second study	2007-02-27 13:54:09	2007-02-27	2012-03-01	2007	Australia	University	12607000148471	Assoc. Prof. Louise Sharpe	It is not stated that the second assement would be at week 4, but it seems reasonable to infer that the ABM sessions are weekly and that therefore this is the case.	Investigating the effect of attentional training combined with Cognitive Behavioural Therapy (CBT), on the maintenance of Chronic Pain	81870	Mental Health
81873	No.	yes	Frith P, Sladek R, Woodman R, et al. Pragmatic randomised controlled trial of a personalised intervention for carers of people requiring home oxygen therapy. Chron Respir Dis. 2020;17:1479973119897277. doi:10.1177/1479973119897277	2007-03-21 09:09:24	2007-09-17	2020-01-01	2007	Australia	Individual	12607000177459	Professor Peter Frith	protocol claims that study was 'part way through 12 month follow up' as of 2011. Conference abstract found (I think), otherwise no sign. Frith, P., Sladek, R., Woodman, R., Effing, T., Eckermann, S., Luszcz, M., ... & Phillips, P. (2013). Health Outcomes In Carer-Patient Dyads Of A Randomized Control Trial Of Carer Training For Patients Receiving Long Term Domiciliary Oxygen Therapy. In C102. NEW…	Health, economic, psychological and social impact of educating carers of patients with advanced pulmonary disease (APD).	81873	Respiratory
81875	Yes.	yes	Boyle, F. M., Mutch, A. J., Dean, J. H., Dick, M. L., & Del Mar, C. B. (2011). Increasing access to consumer health organisations among patients with chronic disease–a randomised trial of a print-based intervention. Primary health care research & development, 12(3), 245-254.	2007-03-13 10:41:32	2007-03-19	2011-02-10	2007	Australia	University	12607000167460	Dr Fran Boyle		Evaluation of the provision of mailed print-based information to increase access to community-based health organisations among general practice patients with chronic disease	81875	Public Health
81876	Yes.	yes	Wu, J. H., Hodgson, J. M., Puddey, I. B., Belski, R., Burke, V., & Croft, K. D. (2009). Sesame supplementation does not improve cardiovascular disease risk markers in overweight men and women. Nutrition, Metabolism and Cardiovascular Diseases, 19(11), 774-780.	2007-03-06 15:55:22	2007-04-09	2009-04-05	2007	Australia	Individual	12607000158460	Professor Kevin Croft		To Investigate if sesame seed bars compared to placebo bars can positively impact on risk factors of cardiovascular disease and vitamin E metabolism in subjects with at least one clinical feature of the metabolic syndrome.	81876	Cardiovascular
81883	Yes.	yes	Bell, J., Shearer, J., Ryan, A., Graham, R., Korompay, K., Rizzo, S., ... & Somogyi, A. A. (2009). The acceptability, safety, and tolerability of methadone/naloxone in a 50: 1 ratio. Experimental and clinical psychopharmacology, 17(3), 146.	2008-01-17 16:20:18	2007-02-01	2009-06-01	2007	Australia	University	12608000024347	Anni Ryan		To investigate the pharmacokinetics and pharmacodynamics of orally administered methadone-naloxone in a 50:1 ratio in partcipants who are opioid dependant and methadone maintained individuals aged between 18- 65	81883	Mental Health
81888	Yes.	yes	https://doi.org/10.1016/j.numecd.2009.10.006 10.1016/j.numecd.2009.10.006 The effect of comprehensive lifestyle intervention or metformin on obesity in young women	2007-04-19 09:43:48	2007-03-19	2010-02-16	2007	Australia	Hospital	12607000213448	Dr Manny Noakes		A 48 week trial comparing the Effect of Metformin or Internet-based Lifestyle Program Compared to Placebo on Obesity Management in Young Women.	81888	Diet and nutrition
81889	No.	no		2007-03-06 13:41:53	2007-06-09		2007	Australia	Government body	12607000157471	Dr Megan S Robertson		Does Heparin improve survivial in severe sepsis? A pilot feasability study	81889	Blood
81891	Yes.	yes	Turnock, A., Calder, P. C., West, A. L., Izzard, M., Morton, R. P., & Plank, L. D. (2013). Perioperative immunonutrition in well-nourished patients undergoing surgery for head and neck cancer: evaluation of inflammatory and immunologic outcomes. Nutrients, 5(4), 1186-1199.	2007-03-09 11:57:59	2007-03-15	2013-04-09	2007	New Zealand	Individual	12607000162415	Dr Mark Izzard		A randomised Phase I/II trial to investigate the effects of immune-modulating nutritional supplements provided perioperatively to non-malnourished patients undergoing surgery for head and neck cancer on postoperative immune status and inflammation.	81891	Cancer
81895	Yes.	yes	Wen, L. M., Baur, L. A., Simpson, J. M., Xu, H., Hayes, A. J., Hardy, L. L., ... & Rissel, C. (2015). Sustainability of effects of an early childhood obesity prevention trial over time: a further 3-year follow-up of the Healthy Beginnings Trial. JAMA pediatrics, 169(6), 543-551. //age 5 follow up Wen LM, Baur LA, Simpson JM, Wardle K, Flood VM. Effectiveness of home based early intervention on ch…	2007-03-13 12:59:30	2007-05-01	2012-06-26	2007	Australia	Government body	12607000168459	Dr Li Ming Wen		Early intervention of multiple home visits to prevent childhood obesity among a disadvantaged population: a home-based Randomised Controlled Trial	81895	Diet and nutrition
81897	No.	no		2009-05-08 15:53:28	2009-06-01		2009	Australia	Commercial sector/Industry	12609000233224	Dr Peter Hodsman		A Single-Dose Safety and Tolerability Placebo Controlled Study of Subcutaneous SCH 900222 in Healthy Volunteers	81897	Inflammatory and Immune System
81899	No.	no		2007-05-31 09:12:21	2007-03-15		2007	Australia	Other	12607000288426	Dr Lydia Makarie Rofail		The utility of a clinical algorithm for diagnosing Obstructive Sleep Apnoea (OSA) in symptomatic patients with Chronic Obstructive Pulmonary Disease (COPD)	81899	Respiratory
81900	Yes.	yes	Rofail, L. M., Wong, K. K., Unger, G., Marks, G. B., & Grunstein, R. R. (2010). The utility of single-channel nasal airflow pressure transducer in the diagnosis of OSA at home. Sleep, 33(8), 1097-1105.	2007-05-22 12:11:38	2007-02-08	2010-08-01	2007	Australia	Other	12607000274471	Dr Lydia Makarie Rofail	"The studies ... were registered with the Australian New Zealand Clinical Trials Registry (ACTRN12605000120673 and ACTRN12607000274471)." // The methods section gives no indication that they are talking about two different studies. Both are registrations for observational - one is incorrectly labeled as RCT, but is actually not.	The effectiveness of a primary care disease detection program in the identification of Obstructive Sleep Apnoea (OSA)	81900	Respiratory
81901	Yes.	yes	Kang, M., Rochford, A., Skinner, R., Mindel, A., Webb, M., Peat, J., & Usherwood, T. (2012). Facilitating chlamydia testing among young people: a randomised controlled trial in cyberspace. Sex Transm Infect, 88(8), 568-573.	2007-11-14 15:47:59	2007-03-09	2012-07-04	2007	Australia	University	12607000582459	Dr Melissa Kang		For sexually active young people 16 - 25 years residing in Australia, does personal email interaction with a nurse or doctor over 6 months, compared with monthly automated emails over 6 months, increase the likelihood of receiving a Chlamydia test from a health provider?	81901	Reproductive Health and Childbirth
81902	Yes.	yes	Meadows, G. N., Shawyer, F., Enticott, J. C., Graham, A. L., Judd, F., Martin, P. R., ... & Segal, Z. (2014). Mindfulness-based cognitive therapy for recurrent depression: A translational research study with 2-year follow-up. Australian & New Zealand Journal of Psychiatry, 48(8), 743-755.	2007-03-12 11:58:14	2007-05-01	2014-03-04	2007	Australia	University	12607000166471	Professor Graham Meadows	tons of orals and a protocol	In people who have had at least three prior episodes of major depressive disorder is mindfulness based cognitive therapy more effective than treatment as usual in preventing relapse of major depression.	81902	Mental Health
81903	Yes.	yes	The effects of a two-year randomized, controlled trial of whey protein supplementation on bone structure, IGF-1, and urinary calcium excretion in older postmenopausal women 10.1002/jbmr.429 //j of bone and mineral, 2011 Two-Year Whey Protein Supplementation Did Not Enhance Muscle Mass and Physical Function in Well-Nourished Healthy Older Postmenopausal Women 10.3945/jn.115.218297 //j of nutrition…	2007-03-09 15:26:08	2007-04-01	2011-08-19	2007	Australia	Individual	12607000163404	A Professor Richard Prince	The actrn and dates confirm that these are the same study.	A randomised controlled study to evaluate the effects of whey protein supplementation on bone structure, muscle mass, renal function, cardiovascular risk factors and body composition in elderly women	81903	Musculoskeletal
81910	Yes.	yes	Haines, T. P., Russell, T., Brauer, S. G., Erwin, S., Lane, P., Urry, S., ... & Condie, P. (2009). Effectiveness of a video-based exercise programme to reduce falls and improve health-related quality of life among older adults discharged from hospital: a pilot randomized controlled trial. Clinical Rehabilitation, 23(11), 973-985.	2007-03-22 13:13:01	2007-04-01	2009-08-12	2007	Australia	Individual	12607000180415	Dr Terry Haines		Effect of DVD exercise program compared to usual care for reducing falls, functional decline and hospital re-admissions amongst older adults post-hospitalisation	81910	Injuries and Accidents
81912	No.	no		2007-04-13 15:07:56	2007-04-02		2007	Australia	Hospital	12607000207415	Dr Des McGlade		High dose versus low dose fluid preloading and the effect on left ventricular volume and function prior to the administration of spinal anaesthesia in patients undergoing transurethral resection of the prostate.	81912	Anaesthesiology
81913	Yes.	yes	Beer, C., Horner, B., Flicker, L., Scherer, S., Lautenschlager, N. T., Bretland, N., ... & Almeida, O. P. (2011). A cluster-randomised trial of staff education to improve the quality of life of people with dementia living in residential care: the DIRECT study. PloS one, 6(11), e28155.	2007-08-17 14:24:20	2007-05-01	2011-11-30	2007	Australia	University	12607000417482	Christopher Beer		Improving quality of life of people with dementia living in residential care facilities: a randomised trial of an educational strategy developed using action research. The educational strategy will be developed in the initial qualitative phase of the study, and thus informed by the needs of participants	81913	Neurological
81917	Yes.	yes	Tey, S. L., Brown, R. C., Chisholm, A. W., Delahunty, C. M., Gray, A. R., & Williams, S. M. (2011). Effects of different forms of hazelnuts on blood lipids and ?-tocopherol concentrations in mildly hypercholesterolemic individuals. European journal of clinical nutrition, 65(1), 117-124.	2007-03-21 14:00:28	2007-03-26	2010-09-29	2007	Australia	Individual	12607000178448	Dr Alex Chisholm, Dr Rachel Brown		A randomised, controlled dietary intervention to assess the effects of incorporating hazelnuts in three different forms (ground, sliced, whole) into the usual diet, on lipid and lipoprotein mediated risk factors for cardiovascular disease (CVD) in hypercholesterolemic subjects.	81917	Diet and nutrition
81918	Yes.	yes	Wijesinghe, M., Perrin, K., Healy, B., Weatherall, M., & Beasley, R. (2012). Randomized controlled trial of high concentration oxygen in suspected community-acquired pneumonia. Journal of the Royal Society of Medicine, 105(5), 208-216.	2007-04-05 14:03:46	2007-04-10	2012-04-24	2007	New Zealand	Charities/Societies/Foundations	12607000196448	Dr Kyle Perrin	see also 12607000131459 for same intervention in ashma with same PO change. Change made in registry.	A randomised controlled trial of the effect of high flow verus titrated oxygen therapy on carbon dioxide (CO2) levels in pneumonia	81918	Respiratory
	No.	yes	van den Dolder PA, Ferreira PH, Refshauge KM. Effectiveness of Soft Tissue Massage for Nonspecific Shoulder Pain: Randomized Controlled Trial. Phys Ther. 2015 Nov;95(11):1467-77. doi: 10.2522/ptj.20140350. Epub 2015 May 28. PMID: 26023217.	2007-06-22 13:32:46	2007-02-01	2015-05-28	2007	Australia	Individual	12607000336482	Kathryn Refshauge		A randomised trial of the effectiveness of soft tissue massage in the treatment of shoulder pain	81920	Musculoskeletal
81921	No.	no		2007-03-29 12:24:50	2007-03-26		2007	Australia	Individual	12607000185460	Verona du Toit		Comparison of effects of prefabricated and customised orthoses on pain and function in people with medial exertional shin pain	81921	Musculoskeletal
	No.	no		2007-03-27 14:31:18	2007-03-20		2007	Australia	Government body	12607000183482	Professor Raina MacIntyre		A cluster-randomised study of mask use in control of influenza or other respiratory virus transmission within the family with at least two adults and only one ill child	81923	Infection
81926	No.	no		2007-06-18 13:18:34	2007-06-01		2007	Australia	Individual	12607000324415	Dr. Cate Bearsley-Smith	only published protocols available	Amongst depressed adolescents attending a rural Child and Adolescent Mental Health Service, does Interpersonal Psychotherapy, compared to Treatment as Usual, improve clinical care? An implementation feasibility study	81926	Mental Health
81927	No.	no		2007-10-22 15:03:50	2007-08-01		2007	Australia	Commercial sector/Industry	12607000541404	Anandita Roy		A Randomized, Double-Blind, Placebo-Controlled Study of the Safety and Tolerability of E5555, and its Effects on Markers of Intravascular Inflammation in Subjects with Coronary Artery Disease	81927	Cardiovascular
81928	Yes.	yes	Lahoud, R., Ryan, J., Illingworth, P., Quinn, F., & Costello, M. (2017). Recombinant LH supplementation in patients with a relative reduction in LH levels during IVF/ICSI cycles: A prospective randomized controlled trial. European Journal of Obstetrics & Gynecology and Reproductive Biology, 210, 300-305. doi:https://doi.org/10.1016/j.ejogrb.2017.01.011	2010-01-20 10:04:15	2007-01-01	2017-01-09	2007	Australia	Commercial sector/Industry	12610000064000	Dr Robert Lahoud		A prospective Randomised Controlled Trial assessing recombinant LH supplementation in patients with a relative reduction in Luteinising Hormone (LH) levels during In Vitro Fertilisation/Intracytoplasmic sperm Injection (IVF/ICSI) treatment.	81928	Reproductive Health and Childbirth
81930	No.	no		2007-04-12 14:30:56	2007-04-10		2007	Australia	Commercial sector/Industry	12607000201471	Professor Michael Cousins		A randomised, double-blind, placebo-controlled study to assess the safety, tolerability, pharmacodynamics and pharmacokinetics of subcutaneous doses of ACV1 in patients with diabetic peripheral neuropathic pain or post-herpetic neuralgia.	81930	Metabolic and Endocrine
81934	No.	no		2007-03-29 12:20:54	2007-05-01		2007	Australia	Commercial sector/Industry	12607000184471	Dr Stephen Blair		An open-label study to assess the severity of episodes of flu-like symptoms associated with Avonex therapy in patients with Multiple Sclerosis	81934	Neurological
81935	Yes.	yes	Dalbeth, N., Wong, S., Gamble, G. D., Horne, A., Mason, B., Pool, B., ... & Palmano, K. (2010). Acute effect of milk on serum urate concentrations: a randomised controlled crossover trial. Annals of the rheumatic diseases, doi: 10.1136/ard.2009.124230	2007-03-30 14:58:26	2007-04-14	2010-05-14	2007	New Zealand	Commercial sector/Industry	12607000187448	Nicola Dalbeth		The effect of skim milk products on serum uric acid levels for the prevention of gout	81935	Metabolic and Endocrine
81936	Yes.	yes	Broadbent, E., Leggat, A., McLachlan, A. and Kerr, A. (2013), Providing cardiovascular risk management information to acute coronary syndrome patients: A randomized trial. British Journal of Health Psychology, 18: 83–96. doi:10.1111/j.2044-8287.2012.02081.x	2007-04-17 16:46:40	2007-05-01	2012-06-19	2007	New Zealand	Individual	12607000212459	Dr Elizabeth Broadbent		A randomised trial of the PREDICT programme to improve heart attack patients' understanding of their cardiac risk	81936	Cardiovascular
81938	Yes.	yes	Ranchord, A. M., Perrin, K., Weatherall, M., Beasley, R., & Simmonds, M. (2012). A randomised controlled trial of the effect of high concentration oxygen on myocardial ischaemia during exercise. International journal of cardiology, 160(3), 201-205.	2007-04-12 15:44:17	2007-04-13	2011-05-13	2007	New Zealand	Individual	12607000202460	Dr Mark Simmonds		A double blind randomised controlled cross-over trial of the effect of high flow oxygen on myocardial ischaemia during exercise treadmill testing (ETT)	81938	Cardiovascular
81939	Yes.	yes	Ranchord, A. M., Argyle, R., Beynon, R., Perrin, K., Sharma, V., Weatherall, M., . . . Beasley, R. (2012). High-concentration versus titrated oxygen therapy in ST-elevation myocardial infarction: a pilot randomized controlled trial. Am Heart J, 163(2), 168-175. doi:10.1016/j.ahj.2011.10.013	2007-09-28 16:47:09	2007-07-17	2012-01-16	2007	New Zealand	Charities/Societies/Foundations	12607000500459	Dr Mark Simmonds		A randomised controlled trial to compare the efficacy of high flow versus titrated oxygen therapy in the management of ST-segment elevation Myocardial Infarction	81939	Cardiovascular
81943	No.	no		2007-04-12 13:09:42	2007-03-28		2007	Australia	Individual	12607000200482	Mr Neil Vallance		Randomized control study of Plasmaknife Tonsillectomy versus Monopolar Electrocautery Tonsillectomy in effect on post-operative pain in adult patients	81943	Oral and Gastrointestinal
81948	Yes.	yes	10.2500Wenzel, S. E., Robinson, C. B., Leonard, J. M., & Panettieri,Reynold A.,,Jr. (2010). Nebulized dehydroepiandrosterone-3-sulfate improves asthma control in the moderate-to-severe asthma results of a 6-week, randomized, double-blind, placebo-controlled study. Allergy and Asthma Proceedings, 31(6), 461-71. Retrieved from http://ezproxy.auckland.ac.nz/login?url=https://www.proquest.com/scholar…	2007-04-03 10:43:52	2007-06-01	2010-11-01	2007	United States of America	Commercial sector/Industry	12607000192482	Joanne Leonard		A Randomized, Double-Blind, Parallel Study of the effects on asthma control of a Once Daily Dosing of EPI-12323 versus Placebo in Symptomatic Moderate to Severe Asthmatics on Low-Dose Inhaled Corticosteroids	81948	Respiratory
81949	No.	no		2008-11-21 16:56:11	2007-04-30		2007	Australia	University	12608000587303	Prof Brian Kelly	also checked Kelly's publication list	Assessing the effectiveness in reducing depressive symptomatology of single focussed Cognitive Behaviour therapy (CBT), minimal intervention and integrated CBT and diabetes education treatment for people with comorbid diabetes type II and depression.	81949	Metabolic and Endocrine
81950	Yes.	yes	ML O'Donoghue, DL Bhatt, SD Wiviott, SG Goodman. Safety and tolerability of atopaxar in the treatment of patients with acute coronary syndromes: the lessons from antagonizing the cellular effects of Thrombin–Acute …Circulation, 2011 10.1161/CIRCULATIONAHA.110.000786 PUBMED 21502577; EMBASE 361697924	2007-10-23 09:56:06	2007-09-01	2011-05-02	2007	Australia	Commercial sector/Industry	12607000544471	Nimisha Katariya		A Randomised, Double-Blind, Placebo-Controlled Study of the Safety and Tolerability of E5555, and its Effects on Clinical Events and Biomarkers in Patients with Non-ST-Segment Elevation Acute Coronary Syndrome	81950	Cardiovascular
81951	Yes.	yes	Calmy, A., Bloch, M., Wand, H., Delhumeau, C., Finlayson, R., Rafferty, M., Norris, R., Hirschel, B., Cooper, D., Carr, A. and for the URISTAT study group (2010), No significant effect of uridine or pravastatin treatment for HIV lipoatrophy in men who have ceased thymidine analogue nucleoside reverse transcriptase inhibitor therapy: a randomized trial*. HIV Medicine, 11: 493–501. doi:10.1111/j.14…	2008-06-30 11:49:51	2006-08-01	2010-03-08	2007	Australia	Hospital	12608000307303	Professor Andrew Carr		A randomised, controlled comparison of uridine, pravastatin or uridine plus pravastatin to accelerate recovery of lipoatrophy in Human immunodeficiency virus (HIV)-infected adults	81951	Infection
81953	No.	conference	Knight, D., et al. "Placebo-controlled Pilot Trial Of Indomethacin In Preterm Infants With A Patent Ductus Arteriosus." Journal of Paediatrics and Child Health 47 (2011): 88. Journal of Paediatrics and Child Health. Conference: 15th Annual Congress of the Perinatal Society of Australia and New Zealand, PSANZ 2011. Hobart, TAS Australia. Conference Publication: (var.pagings). 47 (SUPPL. 1) (pp 88)…	2007-10-17 14:26:32	2007-08-10	2011-04-01	2007	New Zealand	Individual	12607000532404	David Knight	scholar result just mentions that trial is recruiting. Fully checked.	Double blind randomised trial of the effect indomethacin for closure of patent ductus arteriosus on death and chronic lung disease in very preterm infants. The Indomethacin Ductus Closure Effect trial: The INDUCE trial	81953	Reproductive Health and Childbirth
81954	Yes.	yes	Blake, D. W., et al. "Postoperative analgesia and respiratory events in patients with symptoms of obstructive sleep apnoea." Anaesthesia and intensive care 37.5 (2009): 720. https://doi.org/10.1177/0310057X0903700504	2007-04-16 09:25:32	2007-06-01	2009-09-01	2007	Australia	Hospital	12607000208404	A/Prof Duncan Blake		A randomised phase 3/4 study to compare the postoperative effects of morphine versus tramadol/ketamine/parecoxib analgesia on respiratory obstructions, apnoeas and oxygen desaturation.	81954	Diet and nutrition
81955	No.	no		2007-04-13 12:29:47	2007-04-16		2007	Australia	Charities/Societies/Foundations	12607000206426	Jaye Johnson		Hospital based falls prevention programs for the elderly combined with follow up community based falls prevention programs to enhance reduction of subsequent falls compared to hospital only intervention	81955	Injuries and Accidents
81956	No.	thesis	Caldwell, Brent Ower. Causal inference and the design of clinical trials in the community environment: a pilot study of allergen-reduction for the amelioration of childhood asthma. Diss. University of Otago, 2011.	2007-04-13 11:43:18	2007-04-18	2011-07-03	2007	New Zealand	Government body	12607000205437	Brent Caldwell	Thesis only.	A pilot study to test the practicality and acceptability of environmental allergen reduction interventions in the home environment of children with asthma	81956	Respiratory
81957	Yes.	yes	Cummings, Elizabeth, et al. "Enhancing self-efficacy for self-management in people with cystic fibrosis." MIE. 2011.	2007-05-03 14:07:00	2007-04-01	2011-07-03	2007	Australia	Charities/Societies/Foundations	12607000234415	Dr David W Reid		The use of mentoring to improve self-efficacy and management in adolescents and adults with Cystic Fibrosis	81957	Human genetics and inherited disorders
81958	Yes.	yes	Koziol-McLain, Jane, et al. "A randomized controlled trial of a brief emergency department intimate partner violence screening intervention." Annals of emergency medicine 56.4 (2010): 413-423.	2007-04-16 09:35:31	2007-04-16	2010-10-01	2007	New Zealand	University	12607000210471	Associate Professor Jane Koziol-McLain		The efficacy of partner violence screening and brief intervention compared to usual care in reducing violence in the three months following a healthcare visit.	81958	Injuries and Accidents
81959	No.	no		2007-05-08 10:56:35	2007-04-14		2007	Australia	University	12607000245493	David McNamara	it was stated at the ANZCTR that the trial has stopped early last update was 27-2-2017 [Nada] fully checked	In children with mild obstructive sleep apnoea, is montelukast more effective than placebo in reducing the mixed and obstructive apnoea/hypopnoea index	81959	Respiratory
81962	Yes.	yes	Harvey, L. A., et al. "Effects of 6 months of regular passive movements on ankle joint mobility in people with spinal cord injury: a randomized controlled trial." Spinal Cord 47.1 (2009): 62-66.	2007-04-23 11:38:26	2007-04-23	2008-06-24	2007	Australia	University	12607000220460	Lisa Harvey		The effects of daily passive movements on ankle mobility in people with spinal cord injury.	81962	Neurological
81966	Yes.	yes	Gilpin, David, et al. "Injectable collagenase Clostridium histolyticum: a new nonsurgical treatment for Dupuytren's disease." The Journal of hand surgery 35.12 (2010): 2027-2038.	2007-04-20 12:52:33	2007-07-01	2010-12-01	2007	United Kingdom	Commercial sector/Industry	12607000216415	Nigel Jones		A Phase 3, Double-Blind, Randomized, Placebo Controlled Study of the Safety and Efficacy of AA4500 in the Treatment of Subjects With Dupuytren’s Contracture Followed by an Open-Label Extension Phase	81966	Musculoskeletal
81969	Yes.	yes	Baumert, Brigitta G., et al. "Temozolomide chemotherapy versus radiotherapy in high-risk low-grade glioma (EORTC 22033-26033): a randomised, open-label, phase 3 intergroup study." The Lancet Oncology 17.11 (2016): 1521-1532.	2007-08-22 15:11:59	2005-07-01	2016-09-27	2007	Netherlands	Other Collaborative groups	12607000427471	Gail Ryan		Trans Tasman Radiation Oncology Group (TROG) 06.01 - Primary Chemotherapy With Temozolomide Versus Radiotherapy in Patients With Low Grade Gliomas After Stratification for Genetic 1p Loss: A Phase III Study to demonstrate a difference in progression free survival.	81969	Cancer
81971	No.	yes	Chin, Yaw S., Lois Browne, and Peter H. Graham. "Breast conservation for ductal carcinoma in situ: Results at an Australian institution with evidence to recommend prospective assessment of the utility of a lumpectomy boost." Asia?Pacific Journal of Clinical Oncology 4.3 (2008): 137-142.	2007-05-08 11:03:35	2007-05-01	2008-09-01	2007	Australia	Other Collaborative groups	12607000246482	Boon Chua	This trial has 7 years of follow-up remaining and 4 sub study analysis publications are in preparation. The survey only allowed me to enter a closeout date for one of the 4, but the question following seemed to apply more to the main trial analysis and final publication. [email] a related paper said that its still ongoing simce the last participant was in 2014 in protocol so it ll need a 10 year …	Trans Tasman Radiation Oncology Group (TROG) 07.01 - A randomised phase III study of radiation doses and fractionation schedules in non-low risk Ductal Carcinoma In Situ (DCIS) of the breast to improve time to recurrence	81971	Cancer
81973	No.	yes	Minder, Elisabeth I. "Afamelanotide, an agonistic analog of ?-melanocyte-stimulating hormone, in dermal phototoxicity of erythropoietic protoporphyria." Expert opinion on investigational drugs 19.12 (2010): 1591-1602.	2007-05-15 15:04:44	2007-06-01	2010-12-01	2007	Australia	Commercial sector/Industry	12607000261415	Dennis Wright	I [Nada] traced it back to Clinuvel since it said that it did the analysis but the page is saying there is some kind of error when I tried the citation////Preliminary results in Clinuvel’s Phase III_x000D_ porphyria trial. Melbourne, Australia:_x000D_ Clinuvel Pharmaceuticals Ltd._x000D_ 2009. Available from: http://clinuvel.com/resources/cmsfiles/pdf/_x000D_ 20091221EPPPrelim.pdf [Last accessed_…	A Phase III, Multicentre, Randomised, Placebo-Controlled Study to Evaluate the Safety and Efficacy of Subcutaneous Bioresorbable CUV1647 Implants in Patients with Erythropoietic Protoporphyria (EPP)	81973	Human genetics and inherited disorders
81974	Yes.	yes	The EINSTEIN Investigators. Oral rivaroxaban for symptomatic venous thromboembolism N Engl J Med 2010; 363:2499–2510.	2007-04-24 14:06:50	2007-04-24	2011-07-01	2007	Australia	Commercial sector/Industry	12607000222448	Professor Tim Brighton	EINSTEIN EXT	The effect of oral direct factor Xa inhibitor rivaroxaban in treating (Bay 59-7939 / 11702) and in the long term prevention (Bay 59-7939 / 11899) in patients with acute symptomatic deep-vein thrombosis or pulmonary embolism.	81974	Cardiovascular
81976	Yes.	yes	Jennings, P. A., Cameron, P., Bernard, S., Walker, T., Jolley, D., Fitzgerald, M., & Masci, K. (2012). Morphine and ketamine is superior to morphine alone for out-of-hospital trauma analgesia: a randomized controlled trial. Annals of emergency medicine, 59(6), 497-503. //short term trial	2007-08-31 15:08:46	2007-10-01	2012-06-01	2007	Australia	Individual	12607000441415	Mr Paul Jennings		Reduction in pain Verbal Numeric Rating Scale (VNRS) using morphine compared to Ketamine for patients presenting with traumatic pain in the prehospital setting	81976	Musculoskeletal
81977	Yes.	yes	Barnett, Peter Leslie John, et al. "Functional outcome after air-stirrup ankle brace or fiberglass backslab for pediatric low-risk ankle fractures: a randomized observer-blinded controlled trial." Pediatric emergency care 28.8 (2012): 745-749.	2007-05-10 13:41:30	2007-06-01	2018-08-12	2007	Australia	Hospital	12607000252415	Lisa N. Sharwood, Research Coordinator		Functional Outcome after Air-Stirrup Ankle Brace or Fibreglass Walking Backslab for Paediatric Low Risk Ankle Fractures: A Randomised Observer-Blind Controlled Trial.	81977	Injuries and Accidents
81979	No.	no		2007-05-15 09:57:21	2007-04-01		2007	Australia	Other	12607000258459	Associate Professor Matthew Kiernan		Does respiratory function in patients with Motor Neurone Disease improve in response to inspiratory training compared with sham training.	81979	Respiratory
81980	Yes.	yes	Ada, Louise, Catherine M. Dean, and Richard Lindley. "Randomized trial of treadmill training to improve walking in community?dwelling people after stroke: the AMBULATE trial." International Journal of Stroke 8.6 (2013): 436-444.	2007-05-01 12:56:54	2007-04-27	2013-08-01	2007	Australia	Charities/Societies/Foundations	12607000227493	Associate Professor Louise Ada		2 months versus 4 months of walking training to improve community ambulation after stroke	81980	Stroke
81981	No.	no		2007-04-30 11:46:22	2007-05-30		2007	Australia	Commercial sector/Industry	12607000226404	Dr Joan O'Connor		Participants: Osteoarthritis of the knees Intervention: Evogen® Topical gel Comparator: Placebo Outcome: Reduction in VAS pain scale scores	81981	Musculoskeletal
81982	Yes.	yes	Myers, Stephen P., et al. "A combined Phase I and II open-label study on the immunomodulatory effects of seaweed extract nutrient complex." Biologics: targets & therapy 5 (2011): 45.	2007-05-01 13:01:12	2007-07-02	2011-02-15	2007	Australia	Commercial sector/Industry	12607000228482	Dr Joan O'Connor		Participant: Healthy individuals Intervention: Seaweed extract Comparator: Dose comparison Outcome: In vivo changes in lymphocyte subsets and ex vivo changes in lymphocyte activation, phagocytosis of granulocytes and monocytes, and T helper1/T helper 2 cytokines.	81982	Inflammatory and Immune System
81983	Yes.	yes	Myers, S. P., O’Connor, J., Fitton, J. H., Brooks, L., Rolfe, M., Connellan, P., ... & Morris, C. (2010). A combined phase I and II open label study on the effects of a seaweed extract nutrient complex on osteoarthritis. Biologics: targets & therapy, 4, 33.	2007-05-01 14:23:59	2007-07-02	2010-03-24	2007	Australia	Commercial sector/Industry	12607000229471	Dr Joan O'Connor		Participant: Individuals with osteoarthritis Intervention: Seaweed extract Outcome: Comprehensive Osteoarthritis test Comparator:Dose comparison	81983	Musculoskeletal
81984	Yes.	yes	Steinbeck KS, Shrewsbury VA, Harvey V, Mikler K, Doghue KC, Craig ME, Maria E. Craig, Woodhead HJ. A Pilot Randomized Controlled Trial of a Post-Discharge Program to Support Emerging Adults with Type 1 Diabetes Mellitus Transition from Pediatric to Adult Care. Pediatric Diabetes. Accepted 18/9/2014. and in fil production stage November 2015	2007-05-01 16:25:13	2007-06-01	2014-11-11	2007	Australia	Individual	12607000231448	Professor Kate Steinbeck		Transition from paediatric to adult care in Type 1 diabetes mellitus comparing standard clinical practice with a comprehensive transition program which provides additional resources and support to young people with Type 1 diabetes mellitus; factors associated with successful transfer and early engagement in adult health care.	81984	Mental Health
81987	Yes.	yes	Wood LG, Garg ML, Gibson PG. A high-fat challenge increases airway inflammation and impairs bronchodilator recovery in asthma. J Allergy Clin Immunol 2011; 127(5): 1133-40.	2007-05-03 14:54:05	2007-05-09	2011-03-07	2007	Australia	Government body	12607000236493	Dr Lisa Wood		Using high energy diets to induce inflammation in asthma	81987	Respiratory
81988	Yes.	yes	Lenon , G; Li, K; Yang Li, C G; Cohen, M; Mann, N; Dacosta, C; Chang, Yung-Hsien; Xue, C. (2012). Efficacy and safety of a Chinese herbal medicine formula in the magement of simple obesity: A randomized, placebo-controlled clinical trial. Evidence-base Complementary and Altertive Medicine.	2007-05-11 10:39:24	2007-06-01	2012-07-04	2007	Australia	Individual	12607000255482	George Lenon		Efficacy and safety of a Chinese herbal medicine formula in the management of simple obesity: Randomised placebo-controlled clinical trial	81988	Diet and nutrition
81994	No.	no		2007-05-07 13:26:40	2007-08-01		2007	Australia	Commercial sector/Industry	12607000243415	Alison Lai		Phase 1-2, Multi-Centre, Randomised, Placebo-Controlled, Parallel-Group Study of the Safety and Efficacy of ATX-101 (sodium deoxycholate for injection) for the reduction of subcutaneous fat in the submental area.	81994	Neurological
81996	Yes.	yes	Titov, N, Andrews G, Schwencke G, Drobny, J, & Einstein D. (2008). “Shyness 1“: Distance treatment for social over the Internet. A randomized controlled trial. Australian and New Zealand Jourl of Psychiatry, 42, 585-594. //gives correct ACTRN 12607000235404 Titov, N, Andrews G, & Schwencke G. (2008). “Shyness 2“: Treating social phobia online: replication and extension. Australian and New Zealand…	2007-05-03 14:48:38	2007-05-24	2008-01-01	2007	Australia	University	12607000235404	Dr Nickolai Titov	They did a separate replication study of their own study, and used the same ACTRN, and published both on the same day. Why not just call it one study? (They added a couple more questionnaires in the second one. It seems to be a pretty minor difference.)	A randomized controlled study on the effect of Internet based education for treating social phobia using cognitive behavioural techniques.	81996	Mental Health
82000	No.	no		2007-05-10 11:41:17	2007-04-10		2007	Australia	Government body	12607000251426	Peter Royle		A 112 day parallel study investigating the effects of selenium enriched milk on the incidence, duration and severity of upper respiratory tract infections in healthy volunteers	82000	Respiratory
82004	Yes.	yes	Ghahari, Setareh, Tanya Leigh Packer, and Anne Elizabeth Passmore. "Development, standardisation and pilot testing of an online fatigue self-management program." Disability and rehabilitation 31.21 (2009): 1762-1772.	2007-05-18 11:42:54	2007-05-18	2009-09-15	2007	Australia	University	12607000268448	Professor Tanya L. Packer		Effectiveness of an online fatigue self-management program on well-being, fatigue and activity participation in adults with fatigue secondary to chronic neurological conditions in comparison with an online support group and a no intervention group	82004	Neurological
82006	Yes.	yes	Randomized Controlled Trial of Intravitreal Ranibizumab versus Standard Grid Laser for Macular Edema Following Branch Retil Vein Occlusion. M.H.Tan, I.L.McAllister, M.E.Gillies, N.Verma, G.Banerjee, L.A.Smithies, W-L Wong and T.Y.Wong (2014) American Jourl of Ophthalmology 157:237-247.	2007-05-16 16:00:51	2007-05-28	2013-10-07	2007	Australia	Individual	12607000262404	Prof Ian McAllister	LogMAR is not a type of chart, it is a notation for describing features of the chart. ETDRS (chart used) is sometimes mistakingly described as a LogMAR chart. Ref: https://www.ncbi.nlm.nih.gov/pmc/articles/PMC2814576/	The Efficacy and Safety of Treatment with Intravitreal Ranibizumab in Patients with Branch Retinal Vein Occlusion.	82006	Eye
82012	No.	no		2007-05-21 13:04:26	2007-05-09		2007	Australia	Individual	12607000273482	Professor David J. Kavanagh		A randomised controlled trial of a new intervention incorporating traditional cognitive behavoiur strategies and new craving management strategies to reduce alcohol consumption and craving in a population of alcohol misusers.	82012	Mental Health
82013	Yes.	yes	van Haren FM, Sleigh J, Boerma EC, La Pine M, Bahr M, Pickkers P, van der Hoeven JG. Hypertonic fluid administration in patients with septic shock: a prospective randomized controlled pilot study. Shock 2012; 37: 268-275	2007-05-15 10:04:43	2007-05-14	2012-03-01	2007	Australia	Individual	12607000259448	Dr Frank van Haren. MD PhD	pilots only	The effects of hypertonic fluid administration on gastrointestinal perfusion and sublingual microcirculation, in patients with severe sepsis or septic shock.	82013	Blood
82014	Yes.	yes	Galvão DA, Taaffe DR, Spry N, Joseph D, Newton RU. A combined resistance and aerobic exercise program reverses muscle loss in men undergoing androgen suppression therapy for prostate cancer without bone metastases: a randomized controlled trial. J Clin Oncol.2010: 340–347.	2007-05-16 16:06:07	2007-06-01	2010-01-01	2007	Australia	University	12607000263493	Dr Daniel Galvão		Resistance and aerobic exercise for reducing treatment side-effects in men receiving androgen deprivation therapy (ADT) for prostate cancer	82014	Cancer
82016	No.	no		2007-05-18 10:42:42	2007-06-08		2007	United States of America	Commercial sector/Industry	12607000267459	Andria Langenberg, MD		A Phase 1/2, Single-Center, Randomized, Placebo-Controlled, Double-Blind Study to Evaluate the Safety, Tolerability and Preliminary Efficacy of a Topical Antimicrobial (NEO101) in the Reduction or Eradication of Staphylococcus aureus Nasal Carriage among Adults	82016	Infection
82019	Yes.	yes	Mulvenna, Paula, et al. "Dexamethasone and supportive care with or without whole brain radiotherapy in treating patients with non-small cell lung cancer with brain metastases unsuitable for resection or stereotactic radiotherapy (QUARTZ): results from a phase 3, non-inferiority, randomised trial." The Lancet 388.10055 (2016): 2004-2014.	2007-05-17 11:32:11	2007-06-01	2016-10-22	2007	Australia	Individual	12607000264482	Tanya Holt		Quality of Life After Radiotherapy & Steroids. A Phase III Multi-Centre Randomised Controlled Trial to Assess Whether Optimal Supportive Care Alone (Including Dexamathasone) is As Effective (in terms of Patient Assessed Quality Adjusted Life Years) as Optimal Supportive Care (Including Dexamethasone ) Plus Whole Brain Radiotherapy in the Treatment of Patients With Inoperable Brain Metastases From…	82019	Cancer
82021	Yes.	yes	Phillips, Craig L., et al. "Health outcomes of continuous positive airway pressure versus oral appliance treatment for obstructive sleep apnea: a randomized controlled trial." American journal of respiratory and critical care medicine187.8 (2013): 879-887.	2007-05-31 09:17:28	2007-06-08	2013-04-15	2007	Australia	Other	12607000289415	NULL		Randomised controlled trial of the effect of mandibular advancement splint (MAS) versus positive airway pressure (PAP) therapy on blood pressure in obstructive sleep apnoea	82021	Respiratory
82023	No.	no		2007-05-18 11:48:21	2007-07-15		2007	Australia	Commercial sector/Industry	12607000269437	Dariusz Korczyk	information from email	Combination of Organic Nitrates and Hydralazine in the Management of Symptoms in Patients With Systolic Heart Failure Receiving Contemporary Neurohormonal Inhibition.	82023	Cardiovascular
82024	Yes.	yes	Kuys, Suzanne S., Sandra G. Brauer, and Louise Ada. "Higher-intensity treadmill walking during rehabilitation after stroke in feasible and not detrimental to walking pattern or quality: a pilot randomized trial." Clinical rehabilitation 25.4 (2011): 316-326.	2007-08-13 13:47:20	2007-07-02	2010-10-04	2007	Australia	Hospital	12607000412437	Suzanne Kuys		In stroke patients undergoing rehabilitation does treadmill walking compared to usual physiotherapy gait retraining improve walking and cardiorespiratory fitness.	82024	Neurological
82026	Yes.	yes	Jeffries, Kirby, et al. "Reducing excessive weight gain in pregnancy: a randomised controlled trial." Medical Journal of Australia 191.8 (2009): 429.	2007-05-21 10:59:43	2007-07-01	2009-10-19	2007	Australia	Individual	12607000272493	Dr Alexis Shub		Weighing pregnant women to achieve ideal weight gains in pregnancy	82026	Reproductive Health and Childbirth
82030	Yes.	yes	Rapee, Ronald M., et al. "Integrating cognitive bias modification into a standard cognitive behavioural treatment package for social phobia: a randomized controlled trial." Behaviour Research and Therapy 51.4 (2013): 207-215.	2007-06-14 16:55:13	2007-06-01	2018-05-01	2007	Australia	Individual	12607000317493	Professor Ron Rapee, Chief Investigator		Does attention re-training provide an additive or multiplicative effect when used in conjunction with group cognitive behavioural therapy in reducing the symptoms and severity of social phobia in outpatients with a primary diagnosis of social phobia?	82030	Mental Health
82031	Yes.	yes	Danthiir, Vanessa, et al. "The older people, omega-3, and cognitive health (EPOCH) trial design and methodology: a randomised, double-blind, controlled trial investigating the effect of long-chain omega-3 fatty acids on cognitive ageing and wellbeing in cognitively healthy older adults." Nutrition journal 10.1 (2011): 117.	2007-05-24 14:04:16	2007-08-01	2011-10-20	2007	Australia	Government body	12607000278437	Vanessa Danthiir		An 18 month study investigating the effects of long chain omega-3 polyunsaturated fatty acids supplementation on cognition and wellbeing in older people.	82031	Neurological
82032	Yes.	yes	Chua, B. E., Nguyen, D. Q., Qin, Q., Ruddle, J. B., Wells, A. P., Niyadurupola, N., Gupta, V., Wong, T. T., Coote, M. A. and Crowston, J. G. (2012), Bleb vascularity following post-trabeculectomy subconjunctival bevacizumab: a pilot study. Clinical & Experimental Ophthalmology, 40: 773–779. doi:10.1111/j.1442- https://doi.org/10.1111/j.1442-9071.2012.02798.x	2007-06-14 17:04:31	2007-03-30	2012-06-04	2007	Australia	University	12607000318482	Professor Jonathan Crowston		Does Avastin provide an additional antiscarring benefit to patients undergoing a trabeculectomy to improve the function of their filtration bleb and thus better maintain their target intraocular pressure postoperatively?	82032	Eye
82034	No.	no		2007-06-01 14:58:26	2007-12-06		2007	Australia	Hospital	12607000290493	Melanie Farlie, Physiotherapist		The effect of a high intensity functional exercise program on physical performance in older adults at discharge from in-patient rehabilitation – A feasibility study	82034	Physical Medicine / Rehabilitation
82039	Yes.	yes	Hastings-Ison, T., Blackburn, C., Rawicki, B., Fahey, M., Simpson, P., Baker, R. and Graham, K. (2016), Injection frequency of botulinum toxin A for spastic equinus: a randomized clinical trial. Dev Med Child Neurol, 58: 750–757.	2007-06-19 11:45:21	2007-07-01	2015-11-20	2007	Australia	Hospital	12607000326493	Professor Kerr Graham		A randomised controlled trial to determine the optimum frequency of Botulinum Toxin A injections to the calf in children with cerebral palsy	82039	Neurological
82040	Yes.	yes	Ison MG, Hui DS, Clezy K, O'Neil BJ, Flynt A, Collis PJ, Simon TJ, Alexander WJ. A clinical trial of intravenous peramivir compared with oral oseltamivir for the treatment of seasonal influenza in hospitalized adults. Antiviral Therapy 2013; 18:651-661. doi: 10.3851/IMP2442	2007-05-28 13:08:57	2007-06-10	2012-10-30	2007	Australia	Commercial sector/Industry	12607000282482	Andrew Booth	trial acronym: BCX1812-201. Is same as NCT00453999	A Phase II, Multicenter, Randomized, Double-Mask, Double-Dummy Study Comparing the Efficacy and Safety of Peramivir Administered Intravenously Once Daily versus Oseltamivir Administered Orally Twice Daily in Adults with Acute Serious or Potentially Life-Threatening Influenza. To evaluate the effects on time to clinical stability associated with treatment with peramivir administered intravenously …	82040	Respiratory
82044	Yes.	yes	Whitley, R., Laughlin, A., Carson, S., Mitha, E., Tellier, G., Stich, M., . . . Sheridan, W. P. (2015). Single dose peramivir for the treatment of acute seasonal influenza: integrated analysis of efficacy and safety from two placebo-controlled trials. Antivir Ther, 20(7), 709-719. doi:10.3851/imp2874	2007-05-28 14:33:56	2007-05-21	2014-10-15	2007	Australia	Commercial sector/Industry	12607000284460	Silvia Gurrieri	This study is part of a multinational study dates and methods fit completely so assume it is the Australian arm of this publication. Name of person regiostering is a company employee and would not have been able to be an author. Otherwise everything fits	A Phase II, Multicenter, Randomized, Double-Mask, Placebo-Controlled Study to Evaluate the Efficacy and Safety of Intramuscular Peramivir in Subjects with Uncomplicated Acute Influenza	82044	Respiratory
82049	No.	no		2007-05-31 09:02:20	2007-07-01		2007	Australia	Charities/Societies/Foundations	12607000287437	Dr Andrew Taylor		An evaluation of the effect of Nexium Hp7 in patients with Helicobacter pylori and iron deficiency of obscure origin on the chance of persistent or recurrent iron deficiency after a course of oral iron therpay.	82049	Blood
82050	Yes.	yes	Ejaz, A., Qadir, N. U. R., Malik, N., & Bari, A. U. (2016). Comparison of low-dose meglumine antimoniate/allopurinol combination therapy with full dose meglumine antimoniate alone in the treatment of cutaneous leishmaniasis–A randomized controlled trial. Journal of Pakistan Association of Dermatology, 24(2), 108-114.	2007-06-04 13:32:58	2007-07-01	2014-06-30	2007	Pakistan	Individual	12607000295448	Dr Amer Ejaz		A randomized controlled trial to evaluate the efficacy and safety of meglumine antimoniate (20mg) versus meglumine antimoniate (10 mg) plus allopurino (20 mg) in patients with cutaneous leishmaniasis to assess the efficacy in terms of healing time and to assess safety in terms of side effects.	82050	Skin
82061	Yes.	yes	Tamplin, J., Baker, F., Grocke, D., Brazzale, D., Pretto, J. J., Ruehland, W. R., et al. (2013). The effect of singing on respiratory function, voice, and mood following quadriplegia: A randomized controlled trial. Archives of Physical Medicine and Rehabilitation, 94(3), 426-434. // the main trial with parts from all 3 POs Tamplin, J., Baker, F., Buttifant, M., & Berlowitz, D. J. (2014). The effe…	2007-06-01 15:03:53	2007-11-01	2014-01-01	2007	Australia	Hospital	12607000291482	Jeanette Tamplin	Primary outcomes are much less specific here than in the paper. Not ideal.	The effects of singing and vocal training on respiratory function and voice projection of people with a spinal cord injury	82061	Respiratory
82065	Yes.	yes	Burns, J., Wegener, C., Begg, L., Vicaretti, M. and Fletcher, J. (2009), Randomized trial of custom orthoses and footwear on foot pain and plantar pressure in diabetic peripheral arterial disease. Diabetic Medicine, 26: 893–899. doi:10.1111/j.1464-5491.2009.02799.x	2007-06-05 14:26:39	2007-07-10	2009-07-31	2007	Australia	Hospital	12607000300471	Dr Joshua Burns	paper quotes wrong ACTRN number but right trial	The effect of custom foot orthoses for foot pain in people with diabetes and peripheral arterial disease: A randomised controlled trial	82065	Metabolic and Endocrine
82066	Yes.	yes	Webb, A., Kolawole, H., Leong, S., Loughnan, T. E., Crofts, T., & Bowden, C. (2011). Comparison of the Bonfils and Levitan optical stylets for tracheal intubation: a clinical study. Anaesth Intensive Care, 39(6), 1093-1097.	2007-06-13 12:44:38	2007-09-01	2011-11-01	2007	Australia	Individual	12607000309482	Ashley Webb		Optical stylet intubation: a comparison of intubation success rate of the Bonfils stylet (retromolar approach) with Levitan stylet (midline approach) for routine intubation.	82066	Surgery
82067	Yes.	yes	Taylor, D. M., Taylor, S., Ho, J., Cabalag, M., Hijazi, R., Howden, B. P. and Charles, P. G. (2009), Effect of Nebulised Acetylcysteine on Sputum Quality and Diagnostic Yield. Journal of Pharmacy Practice and Research, 39: 24–27. doi:10.1002/j.2055-2335.2009.tb00699.x	2007-06-05 15:02:37	2007-08-01	01/03/2009	2007	Australia	Hospital	12607000301460	A/Prof David Taylor		A randomised clinical trial to compare the efficacy of nebulized N-acetylcysteine and normal saline in improving sputum quality and diagnostic yield in patients with chest infections.	82067	Respiratory
82069	No.	no	NOT FOUND	2007-06-13 13:02:13	2007-07-24		2007	Australia	Individual	12607000311459	Professor Lynne Daniels		A randomized control trial in older adults with osteoarthritis to determine the effectiveness of a group-based lifestyle intervention to promote modest weight loss compared with no intervention on improving health outcomes as determined by improvements in pain, function, quality of life and body composition.	82069	Musculoskeletal
82070	No.	no		2007-06-14 16:30:23	2007-07-01		2007	Australia	Charities/Societies/Foundations	12607000316404	Professor Ingrid Winship		A prospective, multicentre, open, parallel group, randomised controlled trial to evaluate the effectiveness of passive versus active disclosure of genetic information to those at risk of familial cancer.	82070	Cancer
82071	Yes.	yes	Newton, N. C., Andrews, G., Teesson, M., & Vogl, L. E. (2009). Delivering prevention for alcohol and cannabis using the internet: A cluster randomised controlled trial. Preventive Medicine, 48(6), 579-584. doi:https://doi.org/10.1016/j.ypmed.2009.04.009	2007-06-13 13:18:53	2007-06-01	2009-04-21	2007	Australia	University	12607000312448	Nicola Newton	Also published a 12 month follow up http://onlinelibrary.wiley.com/doi/10.1111/j.1360-0443.2009.02853.x/abstract	CLIMATE Schools: A high school web-based prevention program to prevent the misuse of Alcohol and Cannabis in schools.	82071	Mental Health
82074	Yes.	yes	Moloney, F., Vestergaard, M., Radojkovic, B. and Damian, D. (2010), Randomized, double-blinded, placebo controlled study to assess the effect of topical 1% nicotinamide on actinic keratoses. British Journal of Dermatology, 162: 1138–1139. doi:10.1111/j.1365-2133.2010.09659.x	2007-08-22 15:56:22	2007-09-01	2010-03-01	2007	Australia	Hospital	12607000428460	Associate Professor Diona Damian		Randomised, double-blind, placebo controlled study to assess efficacy of topical nicotinamide in the treatment and prevention of actinic keratosis.	82074	Skin
82075	No.	no		2007-06-26 10:55:28	2007-06-08		2007	Australia	Other	12607000339459	Louise Rose		A Randomised Controlled Trial of Minimal Occlusive Volume (MOV) technique compared to Cuff Pressure Monitoring (CPM) in Endotracheal and Tracheal Cuff Management	82075	Surgery
82077	Yes.	yes	Holmes, L. E., Gupta, R., Rajendran, S., Luu, J., French, J. K. and Juergens, C. P. (2016), A randomized trial assessing the impact of three different glycoprotein IIb/IIIa antagonists on glycoprotein IIb/IIIa platelet receptor inhibition and clinical endpoints in patients with acute coronary syndromes. Cardiovasc Ther, 34: 330–336. doi:10.1111/1755-5922.12203	2007-06-19 12:00:39	2007-07-01	2016-09-28	2007	Australia	Individual	12607000328471	Craig Juergens		THE IMPACT OF THREE DIFFERENT GLYCOPROTEIN PLATELET RECEPTOR IIb/IIIa ANTAGONISTS ON GLYCOPROTEIN IIb/IIIa PLATELET RECEPTOR INHIBITION AND CLINICAL ENDPOINTS IN PATIENTS WITH ACUTE CORONARY SYNDROMES	82077	Cardiovascular
82080	Yes.	yes	Weeks, G. R., Fyfe, R., Amerena, J. and George, J. (2012), Hospital Pharmacist-Led Lipid Clinic for Surgical Patients with Peripheral Vascular Disease at a Regional Australian Hospital. Journal of Pharmacy Practice and Research, 42: 17–21. doi:10.1002/j.2055-2335.2012.tb00124.x	2007-06-13 17:01:29	2007-07-15	2015-04-13	2007	Australia	Hospital	12607000313437	Dr Johnson George		A protocol-driven collaborative ambulatory care service run by hospital pharmacists for the management of hyperlipidaemia and its role in improving lipid levels and medication adherence	82080	Blood
82081	Yes.	yes	Mahmoodpoor, A., Eslami, K., Mojtahedzadeh, M., Najafi, A., Ahmadi, A., Dehnadi-Moghadam, A., … Abdollahi, M. (2010). Examination of Setarud (IMODTM) in the management of patients with severe sepsis. DARU?: Journal of Faculty of Pharmacy, Tehran University of Medical Sciences, 18(1), 23–28.	2007-07-16 15:19:25	2007-08-01	01/01/2010	2007	Iran, Islamic Republic Of	University	12607000376448	Ata Mahmoodpour		Evaluating the effect of new remedy IMOD(Imunomodulating Drug) on the mortality of adult patients with sever sepsis in Sina Hospital	82081	Blood
82082	Yes.	yes	Murray G. Taverner; Tarin L. Ward; Terence E. Loughnan. Transcutaneous Pulsed Radiofrequency Treatment in Patients With Painful Knee Awaiting Total Knee Joint Replacement. The Clinical Journal of Pain. 26(5):429-432, JUN 2010 DOI: 10.1097/AJP.0b013e3181d92a87	2007-06-29 09:38:44	2007-08-01	2010-06-01	2007	Australia	Individual	12607000351415	Dr Murray Taverner		Transcutaneous Pulse Radiofrequency treatment to relieve pain of knee osteoarthritis.	82082	Musculoskeletal
82085	Yes	yes	Navarra SV, Guzmán RM, Gallacher AE, Hall S, Levy RA, Jimenez RE, Li EK, Thomas M, Kim HY, León MG, Tanasescu C, Nasonov E, Lan JL, Pineda L, Zhong ZJ, Freimuth W, Petri MA; BLISS-52 Study Group. Efficacy and safety of belimumab in patients with active systemic lupus erythematosus: a randomised, placebo-controlled, phase 3 trial. Lancet. 2011 Feb 26;377(9767):721-31. doi: 10.1016/S0140-6736(10)61…	2007-06-19 11:47:44	2007-06-01	2011-02-04	2007	Australia	Commercial sector/Industry	12607000327482	Jolanta Airey MD	BLISS-52 / NCT00424476	A Phase 3, Multi-Center, Randomized, Double-Blind, Placebo-Controlled, 52-Week Study to Evaluate the Efficacy and Safety of Belimumab (HGS1006, LymphoStat-B™), a Fully Human Monoclonal Anti-BLyS Antibody, in Subjects with Systemic Lupus Erythematosus (SLE)	82085	Inflammatory and Immune System
82086	No.	yes	Torres SJ, Lautenschlager NT, Wattanapenpaiboon N, et al. Dietary patterns are associated with cognition among older people with mild cognitive impairment. Nutrients. 2012;4(11):1542-1551. Published 2012 Oct 25. doi:10.3390/nu4111542	2007-06-18 11:16:55	2007-06-25	2012-10-25	2007	Australia	Individual	12607000321448	Professor Nicola Lautenschlager	Changed to yes (MS) found full publication 08.08.21. Publication baseline data only not from RCT. Has a conference abstract Flicker, L., Greenop, K., Almeida, O., Alfonso, H., Beer, C., Hill, K., . . . Lautenschlager, N. (2011). Effect of vitamin d supplementation on cognitive function in older adults with mild cognitive impairment-a randomized trial. Journal of Bone and Mineral Research. Confere…	A randomised, placebo controlled trial of Vitamin D in older adults with mild cognitive impairment and low vitamin D concentration to prevent cognitive decline and delay progression of cognitive decline.	82086	Mental Health
82087	Yes	yes	Gustafsson, Louise, et al. "A driving cessation program to identify and improve transport and lifestyle issues of older retired and retiring drivers." International psychogeriatrics 24.5 (2012): 794-802.	2007-07-16 15:02:26	2007-08-01	2012-01-04	2007	Australia	Individual	12607000375459	Louise Gustafsson		Among older people who retire from driving within the last six months, does a group intervention (UQDRIVE) compared to current practice (no intervention) affect adjustment and wellbeing?	82087	Mental Health
82088	No.	no		2007-06-26 15:57:08	2007-08-01		2007	Australia	Individual	12607000344493	Dr Catherine Hudgson		In aged care residents with dementia does intensive individualised behavioural support produce better outcomes than traditional medical treatment alone for the management of BPSD?	82088	Neurological
82089	Yes.	yes	Chih S, Macdonald PS, McCrohon JA, et al Granulocyte colony stimulating factor in chronic angina to stimulate neovascularisation: a placebo controlled crossover trial Heart 2012;98:282-290.	2007-07-03 10:44:59	2007-06-18	2012-01-20	2007	Australia	Hospital	12607000354482	Sharon Chih		Granulocyte colony stimulating factor (G-CSF) in Angina patients with Ischaemic heart disease to stimulate Neovascularisation.	82089	Cardiovascular
82090	No.	no		2007-06-20 12:17:36	2007-06-13		2007	Australia	Government body	12607000331437	Jennifer Keogh		A 4 week crossover study investigating the effects of whey protein peptides on appetite and food intake in obese individuals	82090	Diet and nutrition
82091	No.	yes	The Long-Term Impact of Renin-Angiotensin System (RAS) Inhibition on Cardiorenal Outcomes (LIRICO): A Randomized, Controlled Trial Valeria Saglimbene, Suetonia C. Palmer, Marinella Ruospo, Patrizia Natale, Ausilia Maione, Antonio Nicolucci, Mariacristina Vecchio, Gianni Tognoni, Jonathan C. Craig, Fabio Pellegrini, Giuseppe Lucisano, Jörgen Hegbrant, Rosario Ariano, Olga Lamacchia, Antonio Sasso,…	2007-06-21 09:29:58	2007-11-22	2018-12-01	2007	Italy	Other	12607000333415	Giovanni Strippoli	Full text found 08/08/21 changed to yes (MS) protocol only	In patients with one or more cardiovascular risk factors and microalbuminuria, diabetic or not diabetic, administration of angiotensin converting enzyme inhibitors, angiotensin receptor blockers or combined therapy with both agents, comparison of three arms to assess the impact on cardiovascular and cerebrovascular outcomes.	82091	Cardiovascular
82096	Yes.	yes	DOI: 10.1200/JCO.2018.36.15_suppl.5584 Journal of Clinical Oncology - published online before print June 1, 2018	2007-06-19 12:40:49	2007-06-21	2018-06-01	2007	Taiwan, Province Of China	Hospital	12607000329460	Chyong-Huey Lai, MD		Patients with Advanced Ovarian Cancer with complete remission after first-line chemotherapy-Maintenance Pegylated Liposomal Doxorubicin (PLD) / Carboplatin versus observation-time to progression, quality of life and toxicity of treatment-progression free survival	82096	Cancer
82100	Yes.	yes	Eley Diann S., Patterson Elizabeth, Young Jacqui, Fahey Paul P., Del Mar Chris B., Hegney Desley G., Synnott Robyn L., Mahomed Rosemary, Baker Peter G., Scuffham Paul A. (2012) Outcomes and opportunities: a nurse-led model of chronic disease management in Australian general practice. Australian Journal of Primary Health 19, 150-158.	2007-06-21 16:06:00	2007-09-01	2012-05-08	2007	Australia	University	12607000334404	Professor Desley Hegney		A comparison of the feasibility, acceptability and cost-effectiveness of a nurse-led collaborative care model versus the normal General Practitioner care model of chronic disease management in three general practice locations.	82100	Metabolic and Endocrine
82101	Yes.	yes	Stevens, J. E., Horowitz, M., Deacon, C. F., Nauck, M., Rayner, C. K. and Jones, K. L. (2012), The effects of sitagliptin on gastric emptying in healthy humans – a randomised, controlled study. Aliment Pharmacol Ther, 36: 379–390. doi:10.1111/j.1365-2036.2012.05198.x	2007-07-18 11:08:14	2007-06-15	2012-06-28	2007	Australia	Hospital	12607000378426	Dr Karen Jones		Effects of sitagliptin on gastric emptying in healthy subjects.	82101	Oral and Gastrointestinal
82102	Yes.	yes	Bradshaw, C. S., Pirotta, M., De Guingand, D., Hocking, J. S., Morton, A. N., Garland, S. M., … Fairley, C. K. (2012). Efficacy of Oral Metronidazole with Vaginal Clindamycin or Vaginal Probiotic for Bacterial Vaginosis: Randomised Placebo-Controlled Double-Blind Trial. PLoS ONE, 7(4), e34540. http://doi.org/10.1371/journal.pone.0034540	2007-06-28 15:35:08	2007-09-01	2012-04-01	2007	Australia	Hospital	12607000350426	Marie Pirotta		A randomised placebo-controlled trial to test the addition of vaginal clinidamycin or probiotic to oral metronidazole in the treatment of bacterial vaginosis	82102	Reproductive Health and Childbirth
82103	Yes.	yes	Hill CL, March LM, Aitken D, et al Fish oil in knee osteoarthritis: a randomised clinical trial of low dose versus high dose Annals of the Rheumatic Diseases 2016;75:23-29.	2007-08-17 11:14:43	2007-07-01	2015-12-11	2007	Australia	Government body	12607000415404	Dr Catherine Hill		A randomized controlled trial in adults with knee osteoarthritis to determine the effect of high dose fish oil compared with low dose fish oil on symptomatic and structural outcomes.	82103	Musculoskeletal
82104	Yes.	yes	Milte CM, Sinn N*, Buckley JD, Coates AM, Young R, Howe PRC (2011). Polyunsaturated fatty acids, cognition and literacy in children with ADHD with and without learning difficulties. Jourl of Child Health Care. 15(4):299-311. //reports baseline data for other trial Milte C, Parletta N*, Buckley JD, Coates AM, Young RM, Howe PRC (2012). Eicosapentaenoic and docosahexaenoic acids, cognition and beha…	2007-06-20 14:14:42	2007-07-16	2012-04-27	2007	Australia	University	12607000332426	Dr Natalie Sinn	27/ apr 12 (4 month results) 8 nov 13 (12 month - completed)	Randomised controlled trial investigating effect of supplementation with omega-3 fatty acids EPA and DHA versus omega-6 fatty acid LA on ADHD symptoms and learning difficulties in 7-12 year old children	82104	Neurological
82105	No.	conference	Flupirtine as an adjunct to OPIOID analgesia in HIV neuropathy pain. European Journal of Pain Supplements	2008-07-01 15:53:22	2007-09-17	2010-04-01	2007	Australia	Commercial sector/Industry	12608000315314	Dr. Catherine Cherry	Changed to conf ab 08.08.21 (MS) published as abstract Cherry, C., Brew, B., Downs, C., Gregorio-King, C., Cooke, I., Rennie, G., & Goodchild, C. (2010). Flupirtine as an adjunct to OPIOID analgesia in HIV neuropathy pain. European Journal of Pain Supplements, 4 (1), 78.	A placebo controlled, randomised, double blind study to assess the safety and efficacy of multiple doses of oral flupirtine for the treatment of painful HIV-associated neuropathy.	82105	Infection
82111	Yes.	yes	Williams, D. L., Zeng, J. M., Alexander, K. D., & Andrews, D. T. (2012). Randomised Comparison of the AMBU AuraOnce Laryngeal Mask and the LMA Unique Laryngeal Mask Airway in Spontaneously Breathing Adults. Anesthesiology Research and Practice, 2012, 405812. http://doi.org/10.1155/2012/405812	2007-06-27 11:05:19	2007-07-23	2012-02-29	2007	Australia	Individual	12607000346471	Dr. Daryl Williams		A randomised, single blind, controlled trial to assess the efficacy of disposable silicone disposable laryngeal masks versus the Classic Larygeal mask (control) as a supralaryngeal airway during anaesthesia in spontaneously breathing adult patients	82111	Other
82112	No.	no		2007-07-24 11:38:20	2007-07-21		2007	Australia	Hospital	12607000389404	Dr Michael Barrington		women undergo elective caesarean section-Transversus Abdominis Plane (TAP) block on the abdominal wall under ultrasound guidance-conventional postoperative analgesic management-reduce pain medications post operation and improve patient comfort	82112	Reproductive Health and Childbirth
82114	No.	no		2007-06-26 12:51:26	2007-10-01		2007	Australia	Commercial sector/Industry	12607000343404	Dr Roksan Libinaki		Randomised, double-blind, placebo controlled phase II study of the efficacy of Phospha-E biomarkers of inflammation, in patients with metabolic syndrome and mild to moderate hyperlipidemia.	82114	Metabolic and Endocrine
82119	No.	no		2007-06-27 12:10:21	2007-07-15		2007	Australia	Other Collaborative groups	12607000347460	Dr. John Moore		A Phase III Study Comparing Low Dose Cyclosporine, Methotrexate And Prednisone Versus Standard Dose Cyclosporine and Methotrexate As Graft Versus Host Disease Prophylaxis In Myeloblative Allogeneic Stem Cell Transplantation (ALLG BM10 trial) in patients with haematological malignancies. (Incorporating an Open-Label Sub-study Investigating The Use Of Valganciclovir In The Prevention Of Cytomegalov…	82119	Surgery
82123	Yes.	yes	Mizusaki Imoto, A., Peccin, S., Gomes da Silva, K. N., de Paiva Teixeira, L. E. P., Abrahão, M. I., & Fernandes Moça Trevisani, V. (2013). Effects of Neuromuscular Electrical Stimulation Combined with Exercises versus an Exercise Program on the Pain and the Function in Patients with Knee Osteoarthritis: A Randomized Controlled Trial. BioMed Research International, 2013, 272018. http://doi.org/10.…	2007-07-04 09:39:33	2007-04-01	14/09/2014	2007	Brazil	Individual	12607000357459	Maria Stella Peccin		A randomised controlled trial comparing the effects of exercises, electrical stimulation and education techniques on rehabilitation of knee osteoarthritis patients	82123	Musculoskeletal
82131	Yes.	yes	Wyatt, E. L., Borland, M. L., Doyle, S. K. and Geelhoed, G. C. (2015), Metered-dose inhaler ipratropium bromide in moderate acute asthma in children: A single-blinded randomised controlled trial. J Paediatr Child Health, 51: 192–198. doi:10.1111/jpc.12692	2007-07-23 12:01:19	2007-06-07	2014-07-14	2007	Canada	Individual	12607000383460	Dr Emma Wyatt		Emergency Management of Moderate Asthma with inhaled ipratropium bromide in children - a comparison of admission rates	82131	Respiratory
82134	Yes.	yes	Bakker, J., Campbell, A., & Neill, A. (2010). Randomized Controlled Trial Comparing Flexible and Continuous Positive Airway Pressure Delivery: Effects on Compliance, Objective and Subjective Sleepiness and Vigilance. Sleep, 33(4), 523–529.	2007-07-04 14:19:57	2007-03-01	2010-04-01	2007	New Zealand	University	12607000359437	Dr Alister Neill		Double blind parallel trial of Continuous Positive Airway Pressure versus CFLEX-a form of CPAP with exhalation pressure reduction: Effects on objective compliance, reaction time and objective alertness in patients with obstructive sleep apnoea	82134	Respiratory
82135	No.	no		2007-07-06 13:49:29	2007-09-03		2007	Australia	Individual	12607000362493	Professor Jon Currie		A placebo-controlled, randomized clinical trial of vigabatrin in the management of acute alcohol withdrawal	82135	Mental Health
82136	Yes.	yes	Proudfoot, J., Parker, G., Manicavasagar, V., Hadzi-Pavlovic, D., Whitton, A., Nicholas, J., . . . Burckhardt, R. (2012). Effects of adjunctive peer support on perceptions of illness control and understanding in an online psychoeducation program for bipolar disorder: a randomised controlled trial. J Affect Disord, 142(1-3), 98-105. doi:10.1016/j.jad.2012.04.007	2008-08-22 08:54:03	2007-04-12	2012-12-15	2007	Australia	Individual	12608000411347	Dr Judy Proudfoot		Using a web-based psycho-education program to improve knowledge and self-management of Bipolar Disorder: A randomised controlled trial	82136	Mental Health
82137	No.	no		2007-07-09 10:55:52	2007-08-01		2007	Australia	Individual	12607000363482	Dr. Martin Ng		The Effect of Androgen Therapy on Endothelial Progenitor Cell Mobilisation and Function in Healthy Men	82137	Cardiovascular
82139	Yes.	yes	Bolland, M. J., Wilsher, M. L., Grey, A., Horne, A. M., Fenwick, S., Gamble, G. D., & Reid, I. R. (2013). Randomised controlled trial of vitamin D supplementation in sarcoidosis. BMJ Open, 3(10), e003562. http://doi.org/10.1136/bmjopen-2013-003562	2007-07-09 11:42:46	2007-08-01	2013-10-23	2007	New Zealand	Individual	12607000364471	Mark Bolland		A one year randomised, double-blind placebo-controlled trial to evaluate the effects of vitamin D supplementation on serum calcium, urine calcium, bone turnover and bone density in subjects with sarcoidosis and vitamin D insufficiency.	82139	Inflammatory and Immune System
82140	Yes.	yes	The long term effect of inhaled hypertonic saline 6% in non-cystic fibrosis bronchiectasis. Nicolson, Caroline H.H. et al. Respiratory Medicine , Volume 106 , Issue 5 , 661 - 667	2007-07-13 11:16:58	2007-12-20	2012-02-20	2007	Australia	Hospital	12607000367448	Dr Anne Holland		The long term effect of inhaled hypertonic saline (6%) on pulmonary exacerbations, quality of life and lung function in patients with non-cystic fibrosis bronchiectasis.	82140	Respiratory
82145	No.	no	NOT FOUND	2007-08-31 15:13:16	2007-09-01		2007	Australia	Commercial sector/Industry	12607000444482	Professor Philip Thompson		A Double Blind, Placebo Controlled Parallel Group Study to Assess the Efficacy, Safety and Tolerability of CAT-354 in Subjects with Uncontrolled Asthma Despite Optimal Treatment	82145	Respiratory
82148	No.	no	Not found	2007-07-13 12:43:26	2007-06-01		2007	Australia	Commercial sector/Industry	12607000371493	Alison Lai		A Randomized, Double-Blind Study Evaluating Tenofovir Disoproxil Fumarate (DF) Monotherapy Versus the Combination of Emtricitabine and Tenofovir DF for the Treatment of Chronic Hepatitis B	82148	Inflammatory and Immune System
82150	Yes.	yes	Peter J. Briffa, Sandra D. Anderson, Deborah L. Burton and Iven H. Young, "Sodium cromoglycate and eformoterol attenuate sensitivity and reactivity to inhaled mannitol in subjects with bronchiectasis", Respirology (2011) 16, 161–166 doi: 10.1111/j.1440-1843.2010.01894.x	2007-07-19 14:51:15	2007-08-20	2010-12-23	2007	Australia	Government body	12607000379415	Dr Sandra Anderson		In bronchiectatic patients susceptible to airway narrowing after inhaling dry powder mannitol is a single dose of sodium cromoglycate or eformoterol more effective than placebo in preventing airway narrowing	82150	Respiratory
82153	No.	no	Not found	2007-07-17 15:18:25	2007-09-01		2007	Australia	University	12607000377437	DR Gregory Tooley		S-Adenosylmethionine (SAM-e) for the treatment of symptoms of fibromyalgia and chronic fatigue syndrome: A double-blind, randomised, placebo controlled trial.	82153	Musculoskeletal
82157	Yes.	yes	The use of bronchodilators in people with recently acquired tetraplegia: a randomised cross-over trial D J Barratt, L A Harvey, P A Cistulli, L Nier & S Denis. Spinal Cord volume 50, pages 836–839 (2012) doi:10.1038/sc.2012.62	2009-09-22 16:30:33	2009-09-21	2012-05-29	2009	Australia	Hospital	12609000828224	Damien Barratt		Effect of bronchodilators on respiratory function of people with recently acquired spinal cord injury	82157	Respiratory
82158	No.	no	Not found	2007-08-01 16:35:18	2007-07-30		2007	Australia	Government body	12607000395437	Dr Carlene Wilson		Population-based cancer screening: Distinguishing the influence of tailoring content and presentation via the web, compared to paper-based material, on knowledge of and attitudes to colorectal cancer screening	82158	Cancer
82159	Yes.	yes	Am J Clin Nutr. 2009 Feb;89(2):485-90. doi: 10.3945/ajcn.2008.26856. Epub 2008 Dec 23. Effects of a low-salt diet on flow-mediated dilatation in humans. Dickinson KM1, Keogh JB, Clifton PM.	2007-07-20 16:37:09	2007-10-08	2008-12-23	2007	Australia	Government body	12607000381482	Jennifer Keogh	ANZCTR number quoted in paper	A 4 week cross-over study investigating the effects of a low salt diet compared to a normal salt diet on blood pressure and vascular function.	82159	Diet and nutrition
82160	Yes.	yes	Loten, C., Attia, J., Hullick, C., Marley, J., & McElduff, P. (2010). Point of care troponin decreases time in the emergency department for patients with possible acute coronary syndrome: a randomised controlled trial. Emergency Medicine Journal, 27(3), 194-198.	2007-09-21 10:40:49	2007-11-05	2010-03-19	2007	Australia	Individual	12607000475448	Conrad Loten		A randomized controlled trial of point of care troponin estimation vs in-lab methods to reduce length of stay in Emergency Department cardiac patients.	82160	Cardiovascular
82161	No.	conference	Therapeutic Effect of Nasal Oxytocin in Chronic Migraine Patients Yeomans D.C., Izumi R., Mechanic J., Abrouk N., Angst M.S., Frey W.H., Yeomans C., Thirucote R., Jacobs D. Headache. Conference: 56th Annual Meeting of the American Headache Society. Los Angeles	2007-07-23 12:12:22	2007-09-01	2014-07-01	2007	Australia	Commercial sector/Industry	12607000384459	Martin Angst	Conference Abstract found: Therapeutic Effect of Nasal Oxytocin in Chronic Migraine Patients Yeomans D.C., Izumi R., Mechanic J., Abrouk N., Angst M.S., Frey W.H., Yeomans C., Thirucote R., Jacobs D. Headache. Conference: 56th Annual Meeting of the American Headache Society. Los Angeles, CA United States. Conference Publication: (var.pagings). 54 (SUPPL. 1) (pp 24), 2014. Date of Publication: Jun…	A Randomized, Double-Blind, Placebo-Controlled, Study to Evaluate Nasal Oxytocin for the Treatment of Migraine Headaches	82161	Neurological
82162	No.	no		2007-07-31 13:03:44	2007-08-07		2007	Australia	Individual	12607000393459	Dr Josh Davis		A randomised, placebo-controlled study of the effect of atorvastatin on endothelial function in intensive care patients with severe sepsis.	82162	Blood
82165	No.	no		2007-09-24 12:17:34	2007-08-01		2007	Australia	Individual	12607000490471	Keith Burgess	conference, (MS) I can't find this citation, has different con f abs on different topics	Human voluteer study; Does sleep at simulated high altitude alter upper airway resistance in people with obstructive sleep apnoea? I can't find this citation, has different con f abs on different topics	82165	Respiratory
82166	Yes.	yes	J Man Manip Ther. 2016 May; 24(2): 80–89. doi: 10.1179/2042618614Y.0000000074 PMCID: PMC4984811 Medium term effects of including manual therapy in a pulmonary rehabilitation program for chronic obstructive pulmonary disease (COPD): a randomized controlled pilot trial. Roger Mark Engel,1 Peter Gonski,2 Ken Beath,3 and Subramanyam Vemulpad4	2007-07-24 11:26:23	2007-07-23	2016-05-01	2007	Australia	Individual	12607000388415	Roger Engel	ANZCTR number in paper	The effect of including spinal manipulation in the management of chronic obstructive pulmonary disease within a standardised pulmonary rehabilitation program	82166	Respiratory
82167	Yes.	yes	da Silva, K. N. G., de Paiva Teixeira, L. E. P., Imoto, A. M., Atallah, Á. N., Peccin, M. S., & Trevisani, V. F. M. (2013). Effectiveness of sensorimotor training in patients with rheumatoid arthritis: a randomized controlled trial. Rheumatology international, 33(9), 2269-2275.	2007-07-23 14:08:35	2007-03-01	2013-03-03	2007	Brazil	Individual	12607000386437	Maria Stella Peccin		A randomised controlled trial to evaluate the effectiveness of Sensorimotor Training in patients with rheumatoid arthritis	82167	Inflammatory and Immune System
82169	Yes.	yes	Feasibility study and pilot randomised trial of an antenatal depression treatment with infant follow-up. Arch Womens Ment Health (2015) 18: 717	2007-08-02 13:42:14	2007-07-05	2015-02-24	2007	Australia	Government body	12607000397415	Christopher Holt	ACTRN number in paper	Beating the Blues before Birth: Evaluating an Antenatal Depression Treatment Model as a Public Health Priority	82169	Mental Health
82174	No.	no		2007-08-31 16:32:35	2007-09-10		2007	United States of America	Commercial sector/Industry	12607000447459	Andria Langenberg, MD		A Phase 1/2 Single Center, Randomized, Double-blind, Placebo-controlled, Left-Right Comparison Study to Evaluate the Safety and Preliminary Efficacy of a Topical Antimicrobial (NEO101) in Older Adolescents and Adults with at least Moderate Atopic Dermatitis	82174	Skin
82177	Yes.	yes	Is bedtime supper necessary for older children with diabetes using glargine insulin in multiple daily injection regimens? A. L. Barton H. R. Gilbertson S. M. Donath F. J. Cameron First published: 04 February 2010 https://doi.org/10.1111/j.1464-5491.2009.02900.x A. L. Barton, H. R. Gilbertson*, S. M. Donath† and F. J. Cameron Department of Endocrinology and Diabetes, Royal Children’s Hospital, *De…	2007-08-07 12:48:10	2007-10-01	2009-11-17	2007	Australia	Individual	12607000408482	Anna Barton		Is supper required to prevent nocturnal hypoglycaemia in children with Type 1 Diabetes, when using basal-bolus insulin regimens with long and rapid-acting analogue insulins?	82177	Metabolic and Endocrine
82179	No.	no		2007-08-06 11:49:52	2007-08-01		2007	Australia	Government body	12607000404426	Leanne Bisset		A study to evaluate the effectiveness of Posterior Capsule Stretches on increasing range, decreasing pain and increasing function in people with Subacromial Impingement Syndrome (SAIS)	82179	Musculoskeletal
82180	No.	no		2007-08-31 16:33:30	2007-09-10		2007	United States of America	Commercial sector/Industry	12607000448448	Andria Langenberg, MD		A Phase 2 Two-Center, Randomized, Double-blind, Placebo-controlled, Paired Treatment Site Comparison Study to Evaluate the Safety and Preliminary Efficacy of a Topical Antimicrobial (NEO101) in Reduction of Wound Bioburden among Adults Treated with Curettage & Electrodessication for Superficial Basal Cell Carcinomas of the Trunk and Extremities	82180	Skin
82183	Yes.	yes	Vaccine. 2016 Jul 19;34(33):3780-6. doi: 10.1016/j.vaccine.2016.05.071. Epub 2016 Jun 21. Human Phase 1 trial of low-dose inactivated seasonal influenza vaccine formulated with Advax™ delta inulin adjuvant. Gordon DL1, Sajkov D2, Honda-Okubo Y3, Wilks SH4, Aban M5, Barr IG6, Petrovsky N7.	2007-11-21 14:53:05	2007-07-01	2016-06-19	2007	Australia	Commercial sector/Industry	12607000599471	Nikolai Petrovsky		A randomised, controlled Phase 1/2 study in healthy adults of a seasonal influenza vaccine containing an inulin-based adjuvant to evaluate safety and immunogenicity	82183	Respiratory
82185	Yes.	yes	A randomized, double-blind, active-controlled, double-dummy, parallel-group study to determine the safety and efficacy of oxycodone/naloxone prolonged-release tablets in patients with moderate/severe, chronic cancer pain Ahmedzai S Nauck F Bar-Sela G Bosse B Leyendecker P et. al. Palliative Medicine 2012 vol: 26 (1) pp: 50-60	2007-09-24 17:39:36	2007-08-27	2011-09-21	2007	Australia	Commercial sector/Industry	12607000493448	Jill Kiteley & Catharina Buschmann	Neither of the two scientific contacts are authors but this is a multi-center study - including from Australia. Linked in ANZTR to the NCT00513656 ClinicalTrials.gov number in the paper	A randomised, double-blind, active-controlled, double-dummy, parallel group study to determine the safety and efficacy of oxycodone/naloxone prolonged release tablets in subjects with moderate to severe, chronic cancer pain.	82185	Cancer
82187	Yes.	yes	Rees, G., Xie, J., Chiang, P. P., Larizza, M. F., Marella, M., Hassell, J. B., ... & Lamoureux, E. L. (2015). A randomised controlled trial of a self-management programme for low vision implemented in low vision rehabilitation services. Patient education and counseling, 98(2), 174-181.	2007-08-03 11:53:08	2007-03-01	2014-11-19	2007	Australia	Individual	12607000399493	A/Professor Jill Keeffe		A randomised controlled trial of a low vision self-management program on quality of life in people with low vision.	82187	Eye
82188	Yes.	yes	Anaesth Intensive Care. 2010 Jul;38(4):667-70. Anti-emetic doses of dexamethasone suppress cortisol response in laparoscopic cholecystectomy. Cowie BS1, Allen KJ, Said SA, Inder WJ.	2007-08-07 12:23:35	2007-09-01	2010-07-01	2007	Australia	Hospital	12607000406404	Dr Kara Allen		Dexamethasone administration for postoperative nausea and vomiting in laparoscopic cholecystectomy and perioperative cortisol levels.	82188	Oral and Gastrointestinal
82199	Yes.	yes	Fransen, M., Agaliotis, M., Nairn, L., Votrubec, M., Bridgett, L., Su, S., … Day, R. (2015). Glucosamine and chondroitin for knee osteoarthritis: a double-blind randomised placebo-controlled clinical trial evaluating single and combination regimens. Annals of the Rheumatic Diseases, 74(5), 851 LP-858. Retrieved from http://ard.bmj.com/content/74/5/851.abstract\	2007-08-24 11:25:52	2007-08-28	2014-01-06	2007	Australia	University	12607000433404	Dr Marlene Fransen		Among people with symptomatic osteoarthritis of the knee, does glucosamine sulphate, with or without chondroitin, result in reduced knee pain and slowing the rate of joint space narrowing	82199	Musculoskeletal
82207	Yes.	yes	Ng, D. Y., Stocker, S. L., Graham, G. G., Williams, K. M., & Day, R. O. (2011). Lack of effect of hydrochlorothiazide and low-dose aspirin on the renal clearance of urate and oxypurinol after a single dose of allopurinol in normal volunteers. European Journal of Clinical Pharmacology, 67(7), 709–713. https://doi.org/10.1007/s00228-010-0963-6	2007-09-21 10:46:37	2007-07-18	2010-12-23	2007	Australia	Individual	12607000477426	Professor Richard Day		The effect of low-dose aspirin and/ or hydrochlorothiazide (HCT) on the pharmacokinetics and pharmacodynamics of allopurinol in healthy volunteers	82207	Musculoskeletal
82209	Yes.	yes	Randomized, Double Blinded Comparative Trial of Intradermal Injections of Lignocaine Versus N-Saline Around the Knee to Relieve Pain in Patients Awaiting Total Knee Replacement Loughnan T Taverner M Webb A doi: 10.1097/AJP.0b013e3181929877 The Clinical Journal of Pain 2009 vol: 25 (4) pp: 269-272	2007-08-22 15:08:03	2007-11-08	2009-05-01	2007	Australia	Individual	12607000426482	Dr Murray Taverner		Selective nerve blocks to relieve pain of knee arthritis	82209	Musculoskeletal
82210	Yes.	yes	Effects of a gliadin-combined plant superoxide dismutase extract on self-perceived fatigue in women aged 50–65 years Houghton C Steels E Fassett R Coombes J https://doi.org/10.1016/j.phymed.2010.09.006 Phytomedicine 2011 vol: 18 (6) pp: 521-526	2007-08-21 10:59:02	2007-07-01	2010-11-01	2007	Australia	Commercial sector/Industry	12607000420448	Christine Houghton		Evaluation of an orally-bioactive form of Superoxide Dismutase, GliSODin, in reducing levels of fatigue in otherwise healthy women aged between 50-65 years over a 12-week period.	82210	Metabolic and Endocrine
82213	Yes.	yes	Teixeira, L.E.P.P., Silva, K.N.G., Imoto, A.M. et al. Progressive load training for the quadriceps muscle associated with proprioception exercises for the prevention of falls in postmenopausal women with osteoporosis: a randomized controlled trial. Osteoporos Int 21, 589–596 (2010). https://doi.org/10.1007/s00198-009-1002-2 Teixeira L Silva K Imoto A Teixeira T Kayo A et. al. Osteoporosis Interna…	2007-09-19 17:19:46	2007-02-01	2009-06-27	2007	Brazil	University	12607000472471	Virgínia Fernandes Moça Trevisani		Eighteen weeks of Progressive Load Training for the Quadriceps Muscle Associated to Proprioception Exercises for the Prevention of Falls in Postmenopausal Women with Osteoporosis: a randomized controlled trial	82213	Physical Medicine / Rehabilitation
82216	Yes.	yes	Bartlett, D., Wong, K., Richards, D., Moy, E., Espie, C. A., Cistulli, P. A., & Grunstein, R. (2013). Increasing adherence to obstructive sleep apnea treatment with a group social cognitive therapy treatment intervention: a randomized trial. Sleep, 36(11), 1647-1654.	2007-08-22 14:50:19	2007-09-10	2013-11-01	2007	Australia	Charities/Societies/Foundations	12607000424404	Dr Delwyn Bartlett	"Results from the neurobehavioral battery are currently being prepared in a separate publication" - not found	Increasing adherence to Obstructive Sleep Apnea (OSA) treatment with a cognitive Behavioural therapy (CBT) intervention	82216	Respiratory
82217	No.	yes	McKenzie SH, Jayasinghe UW, Fanaian M, Passey M, Harris MF. Analysis of the psychological impact of a vascular risk factor intervention: results from a cluster randomized controlled trial in Australian general practice. BMC Fam Pract. 2013 Dec 13;14:190. doi: 10.1186/1471-2296-14-190. PMID: 24330347; PMCID: PMC3890522.	2007-08-22 14:14:03	2007-09-24	2013-12-13	2007	Australia	University	12607000423415	Professor Mark Harris	changed to yes (MS) found full publication 08.08.21.	A randomized controlled trial of a general practice based intervention to prevent chronic vascular disease	82217	Cardiovascular
82219	Yes.	yes	Send to Phys Ther. 2012 Mar;92(3):363-77. doi: 10.2522/ptj.20110290. Epub 2011 Dec 1. Effect of motor control exercises versus graded activity in patients with chronic nonspecific low back pain: a randomized controlled trial. Macedo LG1, Latimer J, Maher CG, Hodges PW, McAuley JH, Nicholas MK, Tonkin L, Stanton CJ, Stanton TR, Stafford R.	2007-08-24 11:24:12	2007-08-20	2012-03-01	2007	Australia	University	12607000432415	Dr Jane Latimer		A comparison of the effects of motor control exercises and graded activity on pain and disability in subjects with chronic non specific low back pain.	82219	Musculoskeletal
82220	Yes.	yes	Int J Obes (Lond). 2011 Jun;35(6):810-9. doi: 10.1038/ijo.2010.213. Epub 2010 Oct 12. Effects of lupin-enriched foods on body composition and cardiovascular disease risk factors: a 12-month randomized controlled weight loss trial. Belski R1, Mori TA, Puddey IB, Sipsas S, Woodman RJ, Ackland TR, Beilin LJ, Dove ER, Carlyon NB, Jayaseena V, Hodgson JM.	2007-08-27 14:46:32	2007-08-16	2010-10-12	2007	Australia	Government body	12607000434493	Jonathan Hodgson		Effects of consumption of lupin kernel flour-enriched foods during and following weight loss on body composition and risk factors for heart disease in overweight men and women	82220	Diet and nutrition
82226	Yes.	yes	Soeding, P. F., Wang, J., Hoy, G., Jarman, P., Phillips, H., Marks, P., & Royse, C. (2011). The effect of the sitting upright or 'beachchair' position on cerebral blood flow during anaesthesia for shoulder surgery. Anaesth Intensive Care, 39(3), 440-448.	2007-08-29 10:56:07	2007-08-22	2011-05-01	2007	Australia	Hospital	12607000435482	Dr Paul Soeding		The effect of beachchair position on cerebral blood flow during shoulder arthroscopy	82226	Anaesthesiology
82229	Yes.	yes	Pharmacokinetic properties of azithromycin in pregnancy. Salman S Rogerson S Kose K Griffin S Gomorai S et. al. Antimicrobial agents and chemotherapy 2010 vol: 54 (1) pp: 360-6	2007-08-31 15:10:42	2007-10-01	2009-10-26	2007	Australia	Individual	12607000442404	Professor Tim Davis		Measurement of the pharmacokinetic parameters of Azithromycin in pregnant women to evaluate its potential use in preventing malaria in this population.	82229	Infection
82231	Yes.	yes	Neuro Emotional Technique for the treatment of trigger point sensitivity in chronic neck pain sufferers: a controlled clinical trial. Bablis P Pollard H Bonello R Chiropractic & osteopathy 2008 vol: 16 pp: 4	2007-09-19 16:55:12	2007-09-01	2008-05-21	2007	Australia	University	12607000469415	A/Prof Rod Bonello		Triggerpoint sufferer response to Neuro Emotional Technique (NET) treatment for pain and tenderness reduction	82231	Musculoskeletal
82232	Yes.	yes	Surgical strategies in polytraumatized patients with femoral shaft fractures – Comparing a German and an Australian level I trauma centre Andruszkow H Dowrick A Frink M Zeckey C Krettek C et. al. Injury 2013 vol: 44 (8) pp: 1068-1072	2007-09-21 10:48:59	2007-08-27	2013-04-29	2007	Australia	Hospital	12607000478415	Adam Dowrick		Optimal timing for femoral fracture fixation in multiple trauma patients	82232	Surgery
82237	No.	yes	Repeated six-minute walk tests for outcome measurement and exercise prescription in outpatient cardiac rehabilitation: A longitudinal study. Source: Archives of Physical Medicine and Rehabilitation. 92 (9) (pp 1388-1394), 2011. Date of Publication: September 2011. Author: Bellet R.N.; Francis R.L.; Jacob J.S.; Healy K.M.; Bartlett H.J.; Adams L.; Morris N.R.	2007-11-19 11:08:10	2007-08-20	2011-09-01	2007	Australia	Government body	12607000593437	Nicole Bellet	changed to yes (MS) 08.08.21 ? Non randomised i.e. longitudinal but anzctr number matches	Fast-track versus Traditional cardiac rehabilitation Phase II: clinical outcomes and the use of the 6-minute walk test	82237	Cardiovascular
82241	No.	no		2007-09-12 12:11:12	2007-09-17		2007	Australia	University	12607000461493	Stephen Cole		Improving participation in bowel cancer screening through the use of enhanced advance notification letters	82241	Cancer
82243	Yes.	yes	A Randomized Controlled Trial Comparing Patient-Controlled and Physician-Controlled Sedation in the Emergency Department Bell A Lipp T Greenslade J Chu K Rothwell S et. al. Annals of Emergency Medicine 2010 vol: 56 (5) pp: 502-508.e2	2007-10-24 15:44:37	2007-12-01	2010-06-11	2007	Australia	Hospital	12607000548437	Kevin Chu		Total propofol dose in physician versus patient controlled sedation for emergency department procedures	82243	Anaesthesiology
82246	Yes.	yes	Telephone coaching can increase activity levels for people with non-chronic low back pain: a randomised trial Iles R Taylor N Davidson M O’Halloran P https://doi.org/10.1016/S1836-9553(11)70053-4 Journal of Physiotherapy 2011 vol: 57 (4) pp: 231-238	2007-09-11 11:30:20	2007-11-01	2011-11-15	2007	Australia	Individual	12607000458437	Ross Iles		Randomised control trial of telephone coaching versus usual care in non-chronic non-specific low back pain to reduce activity limitation	82246	Musculoskeletal
82247	Yes.	yes	Cohen, J. A., Coles, A. J., Arnold, D. L., Confavreux, C., Fox, E. J., Hartung, H. P., ... & Brinar, V. V. (2012). Alemtuzumab versus interferon beta 1a as first-line treatment for patients with relapsing-remitting multiple sclerosis: a randomised controlled phase 3 trial. The Lancet, 380(9856), 1819-1828.	2008-08-29 14:07:27	2007-09-07	2012-11-01	2007	United States of America	Commercial sector/Industry	12608000435381	Genzyme Medical Information		A Phase 3 Randomized, Rater-Blinded Study Comparing Two Annual Cycles of Intravenous Alemtuzumab to Three-Times Weekly Subcutaneous Interferon Beta-1a (Rebif (registered trademark)) on Relapse Rate and Time to Sustained Accumulation of Disability in Treatment-Naive Patients with Relapsing-Remitting Multiple Sclerosis	82247	Neurological
82251	Yes.	yes	Wallen M., Ziviani J., Naylor O., Evans R., Novak I., Herbert R.D. Modified constraint-induced therapy for children with hemiplegic cerebral palsy: A randomized trial. Dev. Med. Child Neurol.. 2011;53(12):1091-1099. doi:10.1111/j.1469-8749.2011.04086.x	2007-08-31 16:30:34	2007-09-10	2011-09-16	2007	Australia	Hospital	12607000446460	Margaret Wallen		Modified constraint-induced therapy for children with cerebral palsy: A randomised controlled trial	82251	Neurological
82255	Yes	yes	Effect of right ventricular pacing lead site on left ventricular function in patients with high-grade atrioventricular block: results of the Protect-Pace study Gerald C. Kaye1*, Nicholas J. Linker2, Thomas H. Marwick3, Lucy Pollock4, Laura Graham4, Erika Pouliot5, Jan Poloniecki6, and Michael Gammage7, on behalf of the Protect-Pace trial investigators. European Heart Journal (2015) 36, 856–862 do…	2007-09-21 10:54:46	2007-08-01	2014-09-04	2007	Australia	Commercial sector/Industry	12607000479404	Dr. Cara Weisbrod	linked through study name PROTECT-PACE	PROTECT-PACE study: To assess the protection of left ventricular function during right ventricular pacing in patients diagnosed with complete heart block.	82255	Cardiovascular
82258	Yes.	yes	Payne, J. M., Barton, B., Ullrich, N. J., Cantor, A., Hearps, S. J., Cutter, G., ... & Tonsgard, J. (2016). Randomized placebo-controlled study of lovastatin in children with neurofibromatosis type 1. Neurology, 87(24), 2575-2584.	2007-11-01 10:54:17	2009-07-01	2016-11-09	2009	Australia	Individual	12607000560493	Prof Kathryn North		A prospective randomized placebo-controlled study to evaluate the effect of lovastatin on neuropsychological function in children with neurofibromatosis type 1	82258	Human genetics and inherited disorders
82259	No.	no	Not found	2007-12-05 11:42:10	2007-11-10		2007	New Zealand	Commercial sector/Industry	12607000621415	Professor Richard Beasley		A randomised controlled trial to investigate the effect of an ergonomic seat on lower limb venous blood flow.	82259	Other
82260	Yes.	yes	Sarah Turner, Margaret Torode, Mike Climstein, Geraldine Naughton, David Greene, Michael K. Baker, Maria A. Fiatarone Singh, "A Randomized Controlled Trial of Whole Body Vibration Exposure on Markers of Bone Turnover in Postmenopausal Women", Journal of Osteoporosis, vol. 2011, Article ID 710387, 10 pages, 2011. https://doi.org/10.4061/2011/710387	2007-09-24 12:46:53	2007-05-18	2011-06-27	2007	Australia	University	12607000491460	Prof. Maria Fiatarone Singh		Research study into the efficacy of a new device for musculoskeletal health in osteopenic and osteoporotic populations at risk of fracture: a sequence of pilot projects leading to a major intervention	82260	Musculoskeletal
82263	Yes.	yes	Whole brain radiotherapy after local treatment of brain metastases in melanoma patients - a randomised phase III trial Gerald Fogarty1*, Rachael L Morton2,3, Janette Vardy4,5, Anna K Nowak6 , Catherine Mandel7 , Peta M Forder8,9, Angela Hong4,10, George Hruby3,4,5, Bryan Burmeister11,12, Brindha Shivalingam4 , Haryana Dhillon13 and John F Thompson3,5,10. Fogarty et al. BMC Cancer 2011, 11:142	2007-10-09 10:24:42	2008-12-01	2011-04-17	2009	Australia	Other Collaborative groups	12607000512426	Gerald Fogarty	pilot?	Whole Brain Radiotherapy following local treatment of intracranial metastases of melanoma – A randomised phase III trial	82263	Cancer
82264	Yes.	yes	Marios T, A Smart N, Dalton S. The Effect of Tele-Monitoring on Exercise Training Adherence, Functional Capacity, Quality of Life and Glycemic Control in Patients With Type II Diabetes. J Sports Sci Med. 2012;11(1):51-56. Published 2012 Mar 1. ©Journal of Sports Science and Medicine 2012 vol: 11 pp: 51-56	2007-09-19 13:32:56	2007-09-14	2012-03-01	2007	Australia	University	12607000468426	A/Prof. Neil Smart		Predictors of a sustained response to exercise training in patients with type2 diabetes: A tele-monitoring study.	82264	Metabolic and Endocrine
82265	No.	no		2007-09-21 11:00:19	2007-08-04		2007	Australia	Charities/Societies/Foundations	12607000482460	Chantale Diba		The effect of tiotropium bromide on ventilation perfusion heterogeneity in chronic obstructive pulmonary disease	82265	Respiratory
82269	No.	no		2007-11-14 15:48:56	2007-09-28		2007	Australia	University	12607000583448	Prof Bill Vicenzino		Pumonary Rehabilitation or Chronic Disease Self Managment for Chronic Obstructive Pulmonary Disease to improve Disease Specific Health-Related Quality-of-Life	82269	Respiratory
82270	Yes.	conference	Does external proficiency testing and training improve inter-rater reliability in polysomnogram scoring Rochford PD, Ruehland WR, Singh P, Thornton AT EBM Reviews - Cochrane Central Register of Controlled Trials American journal of respiratory and critical care medicine. Vol.185, 2012. [Journal: Conference Abstract] AN: CN-01098724 Publisher American Thoracic Society	2007-09-21 14:29:22	2007-01-01	2012-05-01	2007	Australia	Other Collaborative groups	12607000488404	Peter Rochford		DOES EXTERNAL PROFICIENCY TESTING AND METHOD INTERVENTION IMPROVE INTER-SCORER AND INTER-LABORATORY POLYSOMNOGRAM SCORING RELIABILITY?	82270	Respiratory
82271	Yes.	yes	Hodgson, C.L., Tuxen, D.V., Davies, A.R. et al. A randomised controlled trial of an open lung strategy with staircase recruitment, titrated PEEP and targeted low airway pressures in patients with acute respiratory distress syndrome. Crit Care 15, R133 (2011). https://doi.org/10.1186/cc10249 Critical Care 2011 vol: 15 pp: R133	2007-09-13 16:12:38	2007-09-17	2011-06-02	2007	Australia	Hospital	12607000465459	Alistair Nichol		A phase II randomised controlled trial in acute respiratory distress syndrome of permissive hypercapnia, alveolar recruitment and limited airway pressures to determine effects on inflammatory cytokines.	82271	Respiratory
82274	Yes.	yes	MJ 2009; 338 doi: https://doi.org/10.1136/bmj.b215 (Published 10 February 2009) Cite this as: BMJ 2009;338:b215	2007-09-19 16:58:08	2007-10-01	2009-02-10	2007	Australia	Hospital	12607000470493	A/Prof David Taylor		A randomised controlled clinical trial to compare the efficacy of pressurised vapocoolant and water sprays in decreasing the pain of intravenous cannulation in emergency department patients.	82274	Anaesthesiology
82278	No.	no		2007-09-14 13:32:39	2007-11-01		2007	Australia	Other	12607000466448	Professor Rodney Sinclair		To test our hypothesis we propose to conduct a prospective randomised controlled study. The study will investigate the impact of a number of simple intervention measures on epidermal barrier protection as measured by transepidermal water loss in infants and young children. In addition, this randomized, controlled study will measure the prevalence and severity of atopic dermatitis.	82278	Public Health
82281	Yes.	yes	Hallett, J., Howat, P.M., Maycock, B.R. et al. Undergraduate student drinking and related harms at an Australian university: web-based survey of a large random sample. BMC Public Health 12, 37 (2012). https://doi.org/10.1186/1471-2458-12-37	2008-02-25 16:58:25	2007-03-05	2014-03-26	2007	Australia	University	12608000104358	Dr Kypros Kypri		For undergraduate university students drinking at harmful and hazardous levels, how effective is 10 minutes of web-based motivational assessment and personalised feedback compared to screening alone in reducing frequency and quantity of alcohol consumption?	82281	Public Health
82287	Yes.	yes	Berk, M., Daglas, R., Dandash, O., Yücel, M., Henry, L., Hallam, K., . . . Cotton, S. (2017). Quetiapine v. lithium in the maintenance phase following a first episode of mania: Randomised controlled trial. British Journal of Psychiatry, 210(6), 413-421. doi:10.1192/bjp.bp.116.186833 British Journal of Psychiatry 2017 vol: 210 (06) pp: 413-421	2007-12-14 10:47:36	2007-08-01	2017-03-02	2007	Australia	University	12607000639426	Lisa Henry		Neuroprotective Properties of Quetiapine versus Lithium in a First Episode Mania Cohort: 12-month Neuroanatomical, Neurochemical and Neuro-cognitive Effects and Preliminary Data of Prophylactic Properties	82287	Mental Health
82288	Yes.	yes	Providing Feedback on Adherence Increases Use of Preventive Medication by Asthmatic Children Scott W. Burgess, M.B.B.S., F.R.A.C.P.,1,∗ Peter D. Sly, M.B.B.S., M.D., D.Sc., F.R.A.C.P.,2 and Sunalene G. Devadason, B.Med.Sc., Ph.D. Journal of Asthma, 47:198–201, 2010 https://doi.org/10.3109/02770900903483840	2007-09-21 14:35:46	2007-09-14	2010-02-19	2007	Australia	Hospital	12607000489493	Scott Burgess		The Asthma Feedback Study - The impact of providing feedback on adherence in childhood asthma.	82288	Respiratory
82290	Yes.	yes	The SHED-IT Randomized Controlled Trial: Evaluation of an Internet-based Weight-loss Program for Men Morgan P Lubans D Collins C Warren J Callister R Obesity 2009 vol: 17 (11) pp: 2025-2032 https://doi.org/10.1038/oby.2009.85	2007-09-21 10:58:22	2007-09-17	2009-04-02	2007	Australia	Individual	12607000481471	Philip Morgan		Does an Internet-based weight loss program assist change in body weight for men?	82290	Diet and nutrition
82291	No.	no	Not found	2007-09-28 16:40:59	2007-06-18		2007	Australia	University	12607000499482	Peter Meier		Acupuncture and major depressive disorder: is pattern differentiation necessary?	82291	Mental Health
82293	Yes.	yes	Hardy J., Quinn S., Fazekas B., et al Randomized, double-blind, placebo-controlled study to assess the efficacy and toxicity of subcutaneous ketamine in the management of cancer pain. J. Clin. Oncol.. 2012;30(29):3611-3617. doi:10.1200/JCO.2012.42.1081	2007-09-28 16:49:23	2007-11-01	2012-09-10	2007	Australia	University	12607000501448	Prof Prof Janet Hardy		A Randomised, double-blind placebo controlled study of subcutaneous ketamine in the management of cancer pain	82293	Cancer
82295	Yes.	yes	The Effectiveness of Pulsed Electrical Stimulation in the Management of Osteoarthritis of the Knee Results of a Double-Blind, Randomized, Placebo-Controlled, Repeated-Measures Trial Robyn E. Fary,1 Graeme J. Carroll,2 Tom G. Briffa,3 and N. K. Briffa. ARTHRITIS & RHEUMATISM Vol. 63, No. 5, May 2011, pp 1333–1342 DOI 10.1002/art.30258	2007-09-24 15:43:51	2007-09-26	2010-07-30	2007	Australia	Individual	12607000492459	Robyn Fary		A randomised placebo-controlled trial to determine the effectiveness of pulsed electrical stimulation (E-PES) in the management of osteoarthritis of the knee as measured by changes in pain, function and patient global assessment.	82295	Musculoskeletal
82303	No.	no		2007-09-27 09:43:39	2007-10-15		2007	New Zealand	Commercial sector/Industry	12607000494437	Stuart J. McLachlan		A Study of Chitin Microparticles (CMP) in Subjects with Seasonal Allergic Rhinitis to Evaluate Safety and Efficacy.	82303	Inflammatory and Immune System
82304	Yes.	yes	M.E.L. van den Berg1, M. Crotty. WATER-BASED EXERCISE FOLLOWING STROKE: A RANDOMISED CONTROLLED PILOT STUDY, The Journal of Aging Research & Clinical Practice	2007-10-05 11:23:15	2007-10-01	2014-07-04	2007	Australia	Individual	12607000506493	Dr Simon Gunn		The effectiveness of higher intensity water- and gym-based exercise programs on gait speed: a randomised controlled trial following stroke (pilot)	82304	Stroke
82305	Yes.	yes	Steve Tumilty, Suzanne McDonough, Deirdre A. Hurley, G. David Baxter, https://doi.org/10.1016/j.apmr.2011.08.049	2007-10-05 11:39:00	2007-10-15	2012-05-01	2007	New Zealand	Individual	12607000508471	Steve Tumilty		Low Level Laser Therapy versus placebo in the management of Achilles tendinopathy using the VISA-A scale as a measure of function.	82305	Musculoskeletal
82308	No.	no	Clinical Effectiveness of Low-Level Laser Therapy as an Adjunct to Eccentric Exercise for the Treatment of Achilles' Tendinopathy: A Randomized Controlled Trial,	2007-10-05 11:40:05	2007-10-01		2007	New Zealand	Other	12607000509460	Kelly Holt		Autonomic nervous system changes in chiropractic patients following chiropractic adjustement or sham adjustment	82308	Physical Medicine / Rehabilitation
82314	No.	no	Archives of Physical Medicine and Rehabilitation,	2007-10-11 16:37:52	2007-03-19		2007	Australia	Individual	12607000526471	A/Prof Anne Chang		Does the use of a standardised protocol for the treatment of chronic cough in children improve clinical outcomes by the 6 week timepoint?	82314	Respiratory
82315	Yes.	yes	Volume 93, Issue 5,https://doi.org/10.1111/jpc.13436	2011-06-27 09:41:57	2007-10-15	2017-01-10	2007	Australia	Individual	12611000653965	Michael Yung		Randomised, controlled trial of Hartmann's solution versus saline in diabetic ketoacidosis in children	82315	Metabolic and Endocrine
82321	No.	no		2007-10-09 11:29:58	2007-11-01		2007	Australia	Individual	12607000515493	Dr Anne Chang		Engaging and re-connecting 'at-risk' children with chronic respiratory illness	82321	Respiratory
82322	Yes.	yes	A community‐based exercise programme to improve functional ability in people with Alzheimer’s disease: a randomized controlled trial. Anthea Vreugdenhil PhD (Senior Lecturer) John Cannell BPhty (Physiotherapy Supervisor) Andrew Davies PhD (Lecturer) George Razay MD (Associate Professor) Scandinavian journal of …, 2012	2007-10-09 13:52:01	2007-10-15	2021-05-12	2007	Australia	Hospital	12607000519459	Dr Anthea Vreugdenhil		A community-based physical exercise program to reduce functional decline in people with dementia: randomised controlled trial.	82322	Neurological
82327	Yes.	yes	Leanne M. Hassett, Anne M. Moseley, Bhavini Whiteside, Siobhan Barry, Taryn Jones, Circuit class therapy can provide a fitness training stimulus for adults with severe traumatic brain injury: a randomised trial within an observational study, Journal of Physiotherapy, Volume 58, Issue 2, 2012, Pages 105-112, ISSN 1836-9553, https://doi.org/10.1016/S1836-9553(12)70090-5. (http://www.sciencedirect.c…	2007-10-10 15:47:53	2007-10-03	2012-05-18	2007	Australia	Hospital	12607000522415	Leanne Hassett		To compare the percentage of time spent within the training heart rate zone for people following severe traumatic brain injury with and without the use of external feedback	82327	Injuries and Accidents
82331	No.	no		2007-10-25 13:27:52	2007-07-12		2007	Iran, Islamic Republic Of	University	12607000550404	Narges Zandvakil		Double blind randomized clinical trial of comparative study of surgically induced astigmatism, visual acuity, endothelial cell loss of conventional coaxial phacoemulsification and microincision coaxial phacoemulsification	82331	Eye
82334	Yes.	yes	Tsang, T.W., Kohn, M.R., Hermens, D.F. et al. A randomized controlled trial investigation of a non-stimulant in attention deficit hyperactivity disorder (ACTION): Rationale and design. Trials 12, 77 (2011). https://doi.org/10.1186/1745-6215-12-77	2007-10-18 16:10:36	2007-11-01	2011-03-13	2007	Australia	Hospital	12607000535471	Dr. Michael Kohn		Randomised Controlled Trial Investigation of Atomoxetine in Attention Deficit Hyperactivity Disorder.	82334	Mental Health
82337	No.	no		2007-11-01 17:11:36	2007-11-01		2007	Australia	Commercial sector/Industry	12607000565448	Fiona Dunagan		A study to compare the preference of two contrasting paracetamol formulations in the management of osteoarthritis pain	82337	Musculoskeletal
82339	Yes.	yes	James S. McCarthy ,Joanne Marjason,Suzanne Elliott,Paul Fahey,Gilles Bang,Elissa Malkin,Eveline Tierney,Hayley Aked-Hurditch,Christopher Adda,Nadia Cross,Jack S. Richards,Freya J. I. Fowkes,Michelle J. Boyle,Carole Long,Pierre Druilhe,James G. Beeson,Robin F. Anders[ view less ] A phase 1 trial of MSP2-C1, a blood-stage malaria vaccine containing 2 isoforms of MSP2 formulated with Montanide® ISA …	2007-10-26 11:39:26	2007-10-15	2011-09-19	2007	Australia	Other	12607000552482	Dr Suzanne Elliott	bunch of stuff from before their trial??? There is a vacine trial in there which could be the right time, but it doesn't mention the specific vaccine in the scientific title.	Safety and tolerability trial of a randomised, placebo-controlled MSP2-C1/ISA720 malaria vaccine in healthy volunteers	82339	Infection
82340	No.	yes	Finger tip whole blood, Nutrients 13 (5) Meyer BJ 2021	2007-11-05 16:24:43	2007-09-10	2021-04-23	2007	Australia	University	12607000566437	Cassandra Sparkes	changed to yes (MS) 08.08.21	A randomised dose-response trial to determine the effects of omega-3 fatty acids in treatment of mild hypertriglyceridemia in young women to reduce the risk of cardiovascular disease	82340	Cardiovascular
82342	No.	no		2007-10-31 13:43:42	2007-10-15		2007	Australia	University	12607000558426	Kay Cox		Motivational interviewing to promote physical activity in older adults	82342	Cardiovascular
	Yes.	yes	Nolan G., Lim P., Di Lernia S., Draganic B., Smith S. Effect of gum chewing on gastrointestinal recovery after colorectal resectional surgery: A prospective randomised clinical trial. Colorectal Dis.. 2011;13(SUPPL. 5):18. doi:10.1111/j.1463-1318.2011.02655.x	2007-10-22 12:00:35	2007-09-03	2011-06-20	2007	Australia	Hospital	12607000538448	Dr Stephen Smith		In adults following surgery involving gastric or bowel resection, with or without primary anastomosis, does the addition of regular gum-chewing in the immediate postoperative period compared to standard postoperative care alone reduce recovery time and length of hospital stay?	82351	Surgery
82358	Yes.	yes	Wai Gin Lee, John L. McCall, Edward J. Gane, Rinki Murphy, Lindsay D. Plank, Oral β-blockade in relation to energy expenditure in clinically stable patients with liver cirrhosis: A double-blind randomized cross-over trial, Metabolism, Volume 61, Issue 11, 2012, Pages 1547-1553, ISSN 0026-0495, https://doi.org/10.1016/j.metabol.2012.04.001. (http://www.sciencedirect.com/science/article/pii/S002604…	2007-10-23 13:40:42	2007-12-01	2012-05-04	2007	New Zealand	Individual	12607000546459	Associate Professor Lindsay Plank		A randomized pilot study to assess efficacy of beta-blockade for reducing energy expenditure in patients with liver cirrhosis.	82358	Other
82360	Yes.	yes	DOI: 10.1039/C4FO00209A (Paper) Food Funct., 2014, 5, 1613-1620 Effects of black tea on body composition and metabolic outcomes related to cardiovascular disease risk: a randomized controlled trial† Siv K. Bøhn‡ *a, Kevin D. Croft b, Sally Burrows b, Ian B. Puddey b, Theo P. J. Mulder c, Dagmar Fuchs c, Richard J. Woodman d and Jonathan M. Hodgson b	2007-10-23 09:45:51	2007-12-01	2012-09-18	2007	Australia	University	12607000543482	Dr Jonathan Hodgson		Long-term effects of regular consumption of tea-derived flavonoids on endothelial function, blood pressure and cardiovascular disease risk: a randomized controlled trial	82360	Cardiovascular
82374	No.	thesis	Moores CJ	2007-12-20 14:06:42	2007-10-01	2014-03-01	2007	Australia	Government body	12607000651482	Professor Bruce Armstrong		A polypill vs placebo trial to assess genome damage in well subjects	82374	Diet and nutrition
82377	No.	no		2007-11-09 14:53:01	2007-10-19		2007	United States of America	Commercial sector/Industry	12607000581460	Sabra Abraham		A single-centre, randomised, double-blind, vehicle-controlled, proof-of-concept study of glycopyrrolate in the treatment of primary axillary hyperhidrosis	82377	Skin
82381	Yes.	yes	Hesham Al-Inany, Hamdy Azab, Waleed El-Khayat, Adel Nada, Eman El-Khattan, Ahmed M. Abou-Setta, The effectiveness of clomiphene citrate in LH surge suppression in women undergoing IUI: a randomized controlled trial, Fertility and Sterility, Volume 94, Issue 6, 2010, Pages 2167-2171, ISSN 0015-0282, https://doi.org/10.1016/j.fertnstert.2010.01.069. (http://www.sciencedirect.com/science/article/pii…	2007-11-05 16:41:15	2007-11-01	2010-03-16	2007	Egypt	Individual	12607000568415	Hesham G. Al-Inany, MD, PhD		The effectiveness of Clomiphene Citrate compared to Human Menopausal Gonadotrophon on the suppression of Luteinising Hormone surges in women undergoing ovulation induction	82381	Reproductive Health and Childbirth
82382	No.	yes	Powell H et al, the lancet, 387(9795) 2011, 983-990	2007-11-01 10:56:11	2007-06-01	2011-09-10	2007	Australia	Hospital	12607000561482	Prof Peter Gibson		A double-blind randomised controlled trial of FENO guided asthma therapy and clinical guideline guided asthma therapy in pregnant women with asthma to reduce asthma exacerbations	82382	Respiratory
82384	Yes.	yes	Catherine Sherrington ,Stephen R. Lord,Constance M. Vogler,Jacqueline C. T. Close,Kirsten Howard,Catherine M. Dean,Gillian Z. Heller,Lindy Clemson,Sandra D. O'Rourke,Elisabeth Ramsay,Elizabeth Barraclough,Robert D. Herbert,Robert G. Cumming Published: September 2, 2014https://doi.org/10.1371/journal.pone.0104412	2007-11-01 11:05:08	2007-10-01	2014-09-02	2007	Australia	University	12607000563460	Prof Cathie Sherrington		In people who have had recent hospital stays, can an exercise program prevent falls and improve mobility compared with usual care?	82384	Public Health
82386	No.	yes	Greive K safety and efficacy Aust j of dermatology 2012 55	2007-11-01 15:15:52	2007-11-01	2012-07-03	2007	Australia	Commercial sector/Industry	12607000564459	Dr. Kerryn Grieve	In article: registration number: ACTRN12607000627459 --> doesn’t exist. Article exact samen intervention and outcomes	A randomised, assessor blind, comparative trial of MOOV Lotion, MOOV Shampoo and KP24 Medicated Foam in the treatment of head lice in children as measured by the elimination of head lice after 3 weekly treatments	82386	Skin
	Yes.	yes	Grey A, Bolland MJ, Horne A, Mihov B, Gamble G, Reid IR. Duration of antiresorptive activity of zoledronate in postmenopausal women with osteopenia: a randomized, controlled multidose trial. Can Med Assoc J. 2017;189:E1130-E6.	2007-11-09 12:41:31	2007-12-01	2017-09-11	2007	New Zealand	University	12607000576426	A/Prof Assocaite Professor Andrew Grey		Low dose zoledronate in postmenopausal women with thin bones	82391	Musculoskeletal
82392	Yes.	yes	Efficacy and Safety of Intravitreal Bevacizumab in Eyes With Neovascular Glaucoma Undergoing Ahmed Glaucoma Valve Implantation: Long-term Follow-up https://doi.org/10.1111/aos.12493	2007-11-09 12:42:55	2007-12-01	2014-07-02	2007	Brazil	Individual	12607000577415	Dr. Enyr Saran Arcieri		EFFICACY AND SAFETY OF INTRAVITREAL AVASTIN IN EYES WITH NEOVASCULAR GLAUCOMA UNDERGOING AHMED GLAUCOMA VALVE IMPLANTATION	82392	Eye
82393	No.	no		2007-11-06 15:54:03	2007-12-01		2007	Australia	University	12607000572460	Fiona May		An examination of the effectiveness of transdermal nicotine replacment therapy as a secondary prevention strategy in patients admitted to hospital for coronary artery bypass grafting	82393	Cardiovascular
82396	No.	no	The clinical effectiveness of adding LLLT to eccentric exercises for the treatment of Achilles' tendinopathy has not been demonstrated using the parameters in this study.	2007-11-09 12:44:58	2007-10-15		2007	Australia	Hospital	12607000579493	Damien Barratt		Cervical spinal cord injured patients American spinal injuries association (ASIA) classification A, B or C complete. Respiratory management with prophylactic non invasive ventilation compared to standard respiratory management. Intensive care unit length of stay outcome.	82396	Respiratory
82404	Yes.	yes	Hawkes, A.L., Atherton, J., Taylor, C.B. et al. Randomised controlled trial of a secondary prevention program for myocardial infarction patients ('ProActive Heart'): study protocol. BMC Cardiovasc Disord 9, 16 (2009). https://doi.org/10.1186/1471-2261-9-16	2007-11-19 16:30:43	2007-12-01	2012-07-18	2007	Australia	University	12607000595415	Professor Brian Oldenburg		The impact of a telephone-based care management intervention on clinical and lifestyle outcomes in patients following myocardial infarction. A randomised controlled trial.	82404	Cardiovascular
82408	Yes.	yes	A. Sinha, M.J. Paech, M.E. Thew, M. Rhodes, K. Luscombe, E. Nathan. A A. Sinha, M.J. Paech, M.E. Thew, M. Rhodes, K. Luscombe, E. Nathan, A randomised, double-blinded, placebo-controlled study of acupressure wristbands for the prevention of nausea and vomiting during labour and delivery, International Journal of Obstetric Anesthesia, Volume 20, Issue 2, 2011, Pages 110-117, ISSN 0959-289X, https:…	2007-11-14 17:21:16	2007-11-19	2010-12-30	2007	Australia	Hospital	12607000585426	Prof. M. Paech		A Randomized, Double-Blinded, Sham-Controlled Study to Evaluate the Antiemetic Efficacy of the Pressure Right Acupressure Wristband versus Placebo Bands.	82408	Reproductive Health and Childbirth
82414	Yes.	yes	10.1016/j.ophtha.2012.08.035 A randomized, single-center study of equivalence of 2 intraocular lenses used in cataract surgery Ophyhalmology, Volume 120, Issue 3, March 2013, Pages 482-488Marios Constantinou, Vishal Jhanji, Xie Jing, Ecosse L. Lamoureux, Umberto Boffa, Hugh R. Taylor, Rasik B. Vajpayee, A Randomized, Single-Center Study of Equivalence of 2 Intraocular Lenses Used in Cataract Surg…	2007-11-21 16:00:03	2007-06-01	2012-12-01	2007	Australia	Other	12607000601437	Professor Rasik Vajpayee		A Randomised, Single Centre Study of the Equivalence in Safety and Efficacy of Two Intraocular Lenses Used in Cataract Surgery	82414	Eye
	Yes.	yes	Taylor D., Chan E., Kong D., Knott J., Phillips G., Castle D. IV droperidol or olanzapine as adjuncts to midazolam for the acutely agitated patient: A multi-centre, randomised, double-blind, placebo-controlled, clinical trial. EMA Emerg. Med. Australas.. 2012;24(SUPPL. 1):18. doi:10.1111/j.1742-6723.2012.01520.x	2007-11-16 15:58:13	2008-02-01	2012-01-17	2009	Australia	Hospital	12607000591459	Prof David Taylor		A randomised clinical trial to compare the efficacy of intravenous droperidol and olanzepine as adjuncts to midazolam for sedation of the severely agitated patient	82415	Mental Health
82421	No.	no		2010-03-24 10:39:05	2011-02-01		2011	Australia	Hospital	12610000246088	Elizabeth Hessian		SUSTAIN For PAIN: Subcostal UltraSound guided Transversus Abdominis plane INfusions for Pain relief of Abdominal INcisions	82421	Anaesthesiology
82437	Yes.	yes	McPhail, Steven, Elaine Beller, and Terry Haines. "Reference bias: presentation of extreme health states prior to EQ-VAS improves health-related quality of life scores. a randomised cross-over trial." Health and Quality of life Outcomes 8.1 (2010): 1-11.	2007-11-26 12:55:55	2007-02-22	2010-12-02	2007	Australia	Individual	12607000606482	Steven McPhail	eq-vas is a subset of the eq-5d	What is the effect of providing detailed upper and lower anchor point descriptors on patient self-report of health-related quality of life using the EQ-5D visual analogue scale amongst patients undergoing geriatric rehabilitation.	82437	Public Health
	Yes.	yes	Francey S. A randomized placebo controlled trial of intensive psychosocial treatment plus or minus antipsychotic medication for first episode psychosis with low-risk of self-harm or aggression. The STAGES study: Staged treatment and acceptability guidelines in early psychosis. Early Intervent. Psychiatry. 2016;10(Supplement 1):9. doi:10.1111/eip.12395	2007-11-28 08:45:17	2007-11-27	2016-10-03	2007	Australia	Other	12607000608460	Dr Shona Francey		A randomised placebo controlled trial of intensive psychosocial treatment plus or minus anti-psychotic medication for first episode psychosis with low-risk of self-harm or aggression to evaluate the impact on functioning and symptomatology. The STAGES Study: Staged Treatment and Acceptability Guidelines in Early Psychosis	82439	Mental Health
82447	No.	no		2007-12-12 15:57:21	2007-12-15		2007	Australia	Hospital	12607000630415	Dr Jason Kirkness		Comparison of nasal airflow via cannula vs nasal pressure via mask on sleep quality and perception in mild to moderate obstructive sleep apnoea	82447	Respiratory
82448	No.	conference	Mandrusiak A., MacDonald J., Paratz J., Wilson C., Watter P. A novel exercise program for young people with cystic fibrosis: Moving physiotherapy forward through targeted design. Physiotherapy. 2011;97(SUPPL. 1):eS1550. doi:10.1016/j.physio.2011.04.003	2007-11-28 12:05:04	2007-04-02	2011-07-01	2007	Australia	Individual	12607000612415	Allison Mandrusiak	Thesis Mandrusiak found	Effect of a targeted exercise program versus current exercise practice on function, activity and participation of young people with cystic fibrosis: a randomised controlled trial	82448	Human genetics and inherited disorders
82449	No.	no		2007-11-29 11:52:12	2007-12-15		2007	Australia	Government body	12607000615482	Associate Professor Sitharthan Thiagarajan		Members of the public with problem cannabis use will access Cognitive-Behavioral Therapy in hard copy and electronic formats using wait list contols to help moderate or cease their cannabis use.	82449	Mental Health
82454	No.	no		2008-01-29 15:43:29	2011-09-01		2011	Australia	University	12608000050358	Dr Chris Zaslawski		A double blind randomized controlled trial to investigate laser and sham laser on auricular and body acupuncture points to assist in smoking cessation	82454	Alternative and complementary medicine
82461	No.	no		2007-12-21 16:26:59	2007-01-01		2007	Germany	Individual	12607000655448	Dr. Christine Knaevelsrud	appears to be pretty much exact duplicate of previous work, retracted due to procedural mistakes. New one not found - actual last data collection on 30/11/16 in registry.	The efficacy of CBT-biofeedback for traumatised refugees suffering from chronic pain	82461	Mental Health
82465	Yes.	yes	10.1016/j.jdent.2011.05.002 [doi] Effect of added calcium phosphate on enamel remineralization by fluoride in a randomized controlled in situ trial. Journal of Dentistry. 39(7):518-25, 2011 Jul.	2007-12-20 16:37:05	2007-11-23	2011-05-19	2007	Australia	University	12607000653460	Professor Eric Reynolds AO		The Remineralization of Subsurface Enamel Carious Lesions in situ by Casein Phosphopeptide-Amorphous Calcium Phosphate (CPP-ACP) and 900 ppm fluoride in Tooth Mousse Plus™, and 5000 ppm fluoride in Neutrafluor 5000™	82465	Oral and Gastrointestinal
82471	Yes.	yes	10.1017/S0007114509992017 [doi] Vitamin D supplementation reduces insulin resistance in South Asian women living in New Zealand who are insulin resistant and vitamin D deficient - a randomised, placebo-controlled trial. British Journal of Nutrition. 103(4):549-55, 2010 Feb.	2007-12-17 15:23:08	2007-02-15	2009-09-28	2007	New Zealand	University	12607000642482	Pamela von Hurst	Just used the author names from the survey response because that is a mess.	The effect of vitamin D supplementation on insulin resistance and bone markers in South Asian women with hypovitaminosis D and raised insulin resistance (HOMA-IR)	82471	Diet and nutrition
82477	Yes.	yes	10.1016/j.ypmed.2009.04.007 Promoting healthy lifestyles among adolescent boys: the Fitness Improvement and Lifestyle Awareness Program RCT Preventive Medicine, Volume 48, Issue 6, June 2009, Pages 537-542	2007-12-19 11:51:58	2007-04-27	2009-04-21	2007	Australia	Individual	12607000644460	Dr Tony Okely		The 'Fitness Improvement, Lifestyle Awareness' Program: A secondary school fitness and lifestyle program to improve cardiorespiratory fitness and prevent unhealthy weight gain in adolescent boys	82477	Public Health
82481	Yes.	yes	Jesudason, D. R., Pedersen, E., & Clifton, P. M. (2013). Weight-loss diets in people with type 2 diabetes and renal disease: a randomized controlled trial of the effect of different dietary protein amounts–. The American journal of clinical nutrition, 98(2), 494-501. Pedersen, E., Jesudason, D. R., & Clifton, P. M. (2014). High protein weight loss diets in obese subjects with type 2 diabetes mell…	2008-01-29 14:17:23	2007-09-01	2013-05-29	2007	Australia	Government body	12608000045314	David Jesudason	Publications describe the same trial. There may be differences in outcomes, but earliest paper appears to include all Pos. Can look in more detail for PO pass. Date for first published given.	A randomised study to evaluate a high protein weight loss diet Vs a low glycaemic index diet on renal function in subjects with early diabetic nepropathy who are overweight.	82481	Diet and nutrition
82499	Yes.	yes	Hill, A. M., McPhail, S., Hoffmann, T., Hill, K., Oliver, D., Beer, C., ... & Haines, T. P. (2009). A randomized trial comparing digital video disc with written delivery of falls prevention education for older patients in hospital. Journal of the American Geriatrics Society, 57(8), 1458-1463. https://doi.org/10.1111/j.1532-5415.2009.02346.x	2008-02-01 16:33:39	2007-12-15	2009-06-08	2007	Australia	University	12608000064303	Dr Terry P. Haines	The trial was supposed to look at actual falls, but looks at surveyed educational outcomes instead. It claims that there is a proper trial running. I found one by the same people looking at a similar but different intervention, with a different registration. Patient Education to Prevent Falls Among Older Hospital Inpatients A Randomized Controlled Trial	Randomised controlled trial of multimedia patient education approaches to preventing in-hospital falls in the elderly– Pre-test survey of education materials.	82499	Public Health
82501	No.	no		2008-02-22 11:26:46	2007-12-01		2007	Australia	Individual	12608000102370	Dr Yik Lim	Abstracts only: 4 year outcomes of follow up of extraperitoneal uterosacral vault suspension with mesh versus sacrocolpopexy for treatment of vault prolapse - A randomisedcontrolled trial. Randomised controlled trial of posthysterectomy vaginal vault prolapse treatment with extraperitoneal vaginal uterosacral ligament suspension with anterior mesh reinforcement vs sacrocolpopexy (open/laparoscopi…	Randomised Controlled Trial of Post-hysterectomy Vaginal Vault Prolapse Treatment with either Extraperitoneal Uterosacral Ligament Suspension or Sacrocolpopexy (Abdominal and Laparoscopic)	82501	Surgery
82503	No.	conference	4 year outcomes… OwL Int urogyn j. IUGA 2017 Canada 2017	2008-01-23 11:46:01	2009-10-11	2017-07-01	2009	United States of America	Individual	12608000038392	Diane Chin.		Acute pressure for the short-term relief of nonpainful discomfort from various pathologies: A randomized, placebo controlled trial	82503	Other
82518	Yes.	yes	Feasibility and effectiveness of psychosocial resilience training: A pilot study of the READY program Nicola W. Burton , Ken I. Pakenham & Wendy J. Brown. Psychology, Health & Medicine Vol. 15, No. 3, May 2010, 266–277	2008-01-14 15:14:53	2009-06-01	2010-05-17	2009	Australia	University	12608000017325	Nicola Burton	scholar result is a protocol	Increasing psychosocial resilience and physical activity for heart health: a randomised trial of the READY (REsilience and Activity every DaY) program.	82518	Cardiovascular
82532	Yes.	yes	Alhamdan, Dalya, et al. "Mirena intra-uterine system: does it improve long term symptoms in women with chronic pelvic pain and/or endometriosis after laparoscopy? A multicentre randomized controlled trial." Reviews on Recent Clinical Trials 5.3 (2010): 143-146.	2008-01-18 14:36:25	2009-10-01	2010-09-01	2009	Australia	University	12608000029392	George Condous		Mirena Intra-Uterine System: Does it Improve Long Term Symptoms in Women with Chronic Pelvic Pain and/or Endometriosis after Laparoscopy? A multicentre randomized placebo-controlled trial	82532	Reproductive Health and Childbirth
82548	Yes.	yes	Sharman JE, Marwick TH, Gilroy D, Otahal P, Abhayarat WP, Stowasser M. Randomized trial of guiding hypertension magement using central aortic blood pressure compared with best-practice care: principal findings of the BP GUIDE study. Hypertension. 2013;62:1138-1145.	2008-01-23 15:47:55	2007-10-16	2013-11-13	2007	Australia	University	12608000041358	James Sharman		A randomised study to determine the value of central Blood Pressure for GUIDing managEment of hypertension (BP GUIDE Study)	82548	Cardiovascular
82549	Yes.	yes	BMC Pediatr. 2012 Mar 28;12:39. doi: 10.1186/1471-2431-12-39. A shared-care model of obesity treatment for 3-10 year old children: protocol for the HopSCOTCH randomised controlled trial. Wake M1, Lycett K, Sabin MA, Gunn J, Gibbons K, Hutton C, McCallum Z, York E, Stringer M, Wittert G.	2008-01-29 16:10:19	2009-04-01	2012-03-28	2009	Australia	Hospital	12608000055303	Associate Professor Melissa Wake		Better outcomes for obese children in general practice: randomized controlled trial of a new shared-care model vs usual care	82549	Public Health
82572	Yes.	yes	Jayaram, L., Wong, C., McAuley, S., Rea, H., Zeng, I., & O'Dochartaigh, C. (2013). Combined therapy with tiotropium and formoterol in chronic obstructive pulmonary disease: effect on the 6-minute walk test. COPD: Journal of Chronic Obstructive Pulmonary Disease, 10(4), 466-472.	2008-02-13 11:48:33	2007-08-01	2013-04-05	2007	New Zealand	Charities/Societies/Foundations	12608000079347	Lata Jayaram		Combination therapy with tiotropium and formoterol in moderate to severe Chronic Obstructive Pulmonary Disease: effects on exercise capacity and health related quality of life	82572	Respiratory
82597	Yes.	yes	Alves, J. G. B., Almeida, N. D. C. M. D., & Almeida, C. D. C. M. D. (2008). Tepid sponging plus dipyrone versus dipyrone alone for reducing body temperature in febrile children. Sao Paulo Medical Journal, 126(2), 107-111.	2008-02-14 14:00:43	2007-12-21	2008-03-01	2007	Brazil	Government body	12608000083392	João Guilherme Bezerra Alves		Tepid sponging and dipyrone versus dipyrone alone for reduction of body temperature in febrile children - a clinical trial	82597	Other
82640	Yes.	yes	Chapman JL, Kempler L, Chang C, Williams S, Sivam S, Wong KKH, Yee BJ, Grunstein RR, Marshall NS. Modafinil improves daytime sleepiness in patients with mild-to-moderate obstructive sleep apnoea not using standard treatments. A randomised, placebo-controlled, crossover trial. 2014 THORAX 69 274-9. http://www.ncbi.nlm.nih.gov/pubmed/24287166	2008-03-11 16:44:58	2008-04-01	2013-11-28	2009	Australia	Charities/Societies/Foundations	12608000128392	Professor Ron Grunstein		Effectiveness of modafinil in improving deficits of daytime sleepiness in a randomised crossover trial in mild to moderate obstructive sleep apnea patients.	82640	Respiratory
82649	Yes.	yes	Kerse N, McLean C, Moyes SA, et al. The cluster-randomized BRIGHT trial: Proactive case finding for community-dwelling older adults. Anls of Family Medicine. 2014;12(6):514-524. and 1. Kerse N, McLean C, Moyes SA, et al. The cluster-randomized BRIGHT trial: Proactive case finding for community-dwelling older adults. Anls of Family Medicine. 2014;12(6):514-524.	2009-07-31 09:41:46	2007-07-01	2014-12-01	2007	New Zealand	University	12609000648224	Ngaire Kerse		Does a case finding process using the Brief Risk Identification Geritaric Health Tool (BRIGHT) tool in primary care prevent development and progression of disabiltiy in people aged 75 and over living in the community.	82649	Public Health
82665	Yes.	no		2008-03-18 17:42:04	2007-07-12		2007	Australia	Commercial sector/Industry	12608000140358	Dr. Minh Pham		A randomised controlled trial evaluating the safety and efficacy of Flutcasone Propionate Nasal Drops, Nasal Spray and Suspension for Nebulization in post-surgical participants with chronic sinusitis	82665	Inflammatory and Immune System
82668	No.	no	Not found	2008-06-16 10:35:43	2009-02-01		2009	Australia	Individual	12608000297325	Dr Elizabeth Hessian		The Analgesic Efficacy of Ultrasound Guided Transversus Abdominis Plane (TAP) blocks compared with Placebo in Patients Undergoing Abdominal Surgery	82668	Anaesthesiology
82687	Yes.	yes	Dale MT, McKeough ZJ, Munoz PA, Corte P, Bye PTP, Alison JA. (2014). Exercise training for asbestos related and other dust-related respiratory diseases: a randomised controlled trial. BMC Pulm Med, 14:180. doi: 10.1186/1471-2466-14-180.	2008-03-27 15:18:57	2008-05-01	2014-11-18	2009	Australia	University	12608000147381	Dr Zoe McKeough		Effect of exercise training compared to no training on quality of life and exercise capacity in people with dust-related lung diseases.	82687	Respiratory
82692	Yes.	yes	Med J Aust. 2011 Dec 19;195(11-12):694-8. Original sound compositions reduce anxiety in emergency department patients: a randomised controlled trial. Weiland TJ1, Jelinek GA, Macarow KE, Samartzis P, Brown DM, Grierson EM, Winter C.	2008-09-05 08:37:16	2009-01-01	2011-12-19	2009	Australia	Hospital	12608000444381	Dr Tracey Weiland		The effect of sound compositions and binaural beat audio on the anxiety and satisfaction of moderate acuity emergency department patients	82692	Mental Health
82696	Yes.	yes	Am J Kidney Dis. 2015 Jan;65(1):49-57. doi: 10.1053/j.ajkd.2014.06.020. Epub 2014 Aug 10. A randomized, placebo-controlled trial of pentoxifylline on erythropoiesis-stimulating agent hyporesponsiveness in anemic patients with CKD: the Handling Erythropoietin Resistance With Oxpentifylline (HERO) trial. Johnson DW1, Pascoe EM2, Badve SV3, Dalziel K4, Cass A5, Clarke P4, Ferrari P6, McDonald SP7, M…	2008-04-14 16:14:09	2008-09-01	2014-08-10	2009	Australia	University	12608000199314	David Johnson		A randomised, placebo-controlled trial of oxpentifylline on erythropoietin resistance in patients with erythropoietin-resistant anaemia	82696	Renal and Urogenital
82701	Yes.	yes	Coles AJ, Twyman CL, Arnold DL, et al. Alemtuzumab for patients with relapsing multiple sclerosis after disease-modifying therapy: a randomised controlled phase 3 trial. Lancet 2012;380:1829–1839. //original 2 year follow up Alemtuzumab CARE-MS II 5-year follow-up: Efficacy and safety findings. Neurology. 89(11):1117-1126, 2017 Sep 12. //5 year total follow-up	2008-08-26 09:53:29	2007-10-20	2012-11-01	2007	Australia	Commercial sector/Industry	12608000426381	Genzyme Medical Information		A Phase 3 Randomized, Rater- and Dose-Blinded Study Comparing Two Annual Cycles of Intravenous Low- and High-Dose Alemtuzumab to Three-Times Weekly Subcutaneous Interferon Beta-1a (Rebif (Registered trademark)) on Relapse Rate and Time to Sustained Accumulation of Disability in Patients with Relapsing-Remitting Multiple Sclerosis Who Have Relapsed on Therapy	82701	Neurological
82714	No.	no		2008-04-07 10:43:14	2007-09-18		2007	Australia	Commercial sector/Industry	12608000168358	Associate Professor John Knight		A Randomised, Double-Blind, Placebo-controlled Study of Glypromate® in Patients Undergoing Cardiopulmonary Bypass Surgery, evaluating the efficacy of Glypromate® compared to placebo in the reduction of cognitive decline and comparative levels in functional activities of daily living in these patients.	82714	Cardiovascular
82723	Yes.	yes	Optom Vis Sci. 2012 Mar;89(3):326-35. doi: 10.1097/OPX.0b013e318243280e. Effect of prophylactic antibiotic drops on ocular microbiota and physiology during silicone hydrogel lens wear. Ozkan J1, Zhu H, Gabriel M, Holden BA, Willcox MD.	2008-12-12 16:37:15	2009-01-05	2012-03-01	2009	Australia	Commercial sector/Industry	12608000626369	M. Willcox		A pilot, prospective, open label, randomised, controlled, parallel design, three-month clinical trial to assess the safety of twice daily instillation of antibiotic versus saline drops during bilateral continuous wear of marketed contact lenses in experienced wearers.	82723	Eye
82733	Yes.	yes	doi: 10.1097/TP.0b013e318248375a A Randomized Controlled Trial of Intravenous or Oral Iron for Posttransplant Anemia in Kidney Transplantation Transplantation: April 27th, 2012 - Volume 93 - Issue 8 - p 822–826	2008-04-10 15:04:21	2007-11-23	2012-04-27	2007	Australia	Hospital	12608000186358	Associate Professor David Mudge		Intravenous versus oral iron supplementation for correction of post-transplant anaemia in renal transplant patients	82733	Renal and Urogenital
82747	Yes.	yes	Eakin EG, Winkler EA, Dunstan DW, Healy GN, Owen N, Marshall AM, Graves N, Reeves MM. Living Well with Diabetes: 24-month outcomes from a randomized trial of telephone-delivered weight loss and physical activity intervention to improve glycemic control. Diabetes Care, 2014: 37(8): 2177-85.	2008-04-16 14:32:05	2009-01-01	2014-01-15	2009	Australia	University	12608000203358	Elizabeth Eakin		A randomised controlled trial to evaluate a telephone counselling intervention for physical activity, weight loss and glycaemic control in adult patients with type 2 diabetes	82747	Metabolic and Endocrine
82772	Yes.	yes	Iodine supplementation improves cognition in mildly iodine-deficient children The American Journal of Clinical Nutrition, Volume 90, Issue 5, 1 November 2009, Pages 1264–1271, https://doi.org/10.3945/ajcn.2009.28145	2008-04-24 15:03:21	2007-09-01	2009-09-02	2007	New Zealand	University	12608000222347	Dr Sheila Skeaff		Randomised, double-blind, placebo-controlled intervention trial investigating the effect of iodine supplementation on cognition in school aged children	82772	Diet and nutrition
82773	Yes.	yes	10.1200/JCO.2012.45.5766 Results of an international randomized phase III trial of the mammalian target of rapamycin inhibitor ridaforolimus versus placebo to control metastatic sarcomas in patients after benefit from prior chemotherapy Journal of Clinical Oncology 2013 31:19, 2485-2492	2008-04-18 16:44:47	2007-09-01	2013-07-01	2007	Australia	Commercial sector/Industry	12608000214336	Ric DeGaris		A Phase 3, Randomised, Multi-Centre, Double Blinded, Placebo Controlled Trial to Determine the Efficacy and Safety of Oral AP23573 Versus Oral Placebo in Patients with Metastatic Sarcoma when Administered as Maintenance Therapy.	82773	Cancer
82781	Yes.	yes	Lancet Oncol. 2018 Jan;19(1):127-138. doi: 10.1016/S1470-2045(17)30715-5. Epub 2017 Nov 17. Extended adjuvant intermittent letrozole versus continuous letrozole in postmenopausal women with breast cancer (SOLE): a multicentre, open-label, randomised, phase 3 trial. Colleoni M1, Luo W2, Karlsson P3, Chirgwin J4, Aebi S5, Jerusalem G6, Neven P7, Hitre E8, Graas MP9, Simoncini E10, Kamby C11, Thomps…	2008-05-12 12:44:59	2008-06-01	2017-11-17	2009	Australia	Commercial sector/Industry	12608000243314	John F. Forbes		Postmenopausal women with hormone-receptor positive, node positive early breast cancer will have treatment with continuous letrozole compared with treatment with intermittent letrozole after 4 to 6 years of prior adjuvant endocrine treatment to see which is better at preventing the return of cancer.	82781	Cancer
82786	Yes.	conference	H.J. Schmoll, A. Stein, R.D. Hofheinz, T.J. Price, B. Nordlinger, J-F. Daisne, J-F. Daisne, J. Janssens, B. Brenner, P. Schmidt, H. Reinel, S. Hollerbach, K. Caca, F. Fauth, J. Zalcberg, S. Marreaud, M. Mauer, M. Lutz, E. Van Cutsem, K. Haustermans; Preoperative chemoradiotherapy and postoperative chemotherapy with capecitabine and oxaliplatin vs. capecitabine alone in locally advanced rectal can…	2008-08-18 13:03:26	2008-11-01	2016-10-11	2009	Australia	Other Collaborative groups	12608000403336	PETACC-6 Trial Coordinator		Preoperative chemoradiotherapy and postoperative chemotherapy with capecitabine and oxaliplatin vs. capecitabine alone to establish disease-free survival outcomes in locally advanced rectal cancer (PETACC-6)	82786	Cancer
82796	No.	no		2008-05-08 11:15:22	2007-05-28		2007	Australia	Hospital	12608000236392	Dr John Beltrame		Study of bosentan in the management of angina in patients with Coronary Slow Flow phenomenon	82796	Cardiovascular
82828	No.	no		2008-05-26 13:16:24	2007-03-01		2007	Egypt	Individual	12608000264381	Dr.Amaal Ebrahim	Cochrane MA: none from egypt	Effectiveness of physical therapy treatment on pain and physical functions in patients with osteoarthritis of the knee: comparative study of manual therapy, supervised exercises and electro acupuncture versus well-designed home exercise program	82828	Musculoskeletal
82829	Yes.	yes	Kottayasamy Seenivasagam, R., Gupta, V., & Singh, G. (2013). Prevention of seroma formation after axillary dissection—a comparative randomized clinical trial of three methods. The breast journal, 19(5), 478-484. https://doi.org/10.1111/tbj.12164	2008-05-29 11:25:09	2007-07-01	2013-07-19	2007	India	Hospital	12608000271303	Dr. K.S.Rajkumar		Reducing Seroma Formation After Axillary Lymph Node Dissection: A Comparative Study Of Three Methods	82829	Surgery
82849	Yes.	yes	Ananthababu Pattavilakom, Kevin A. Seex; Results of a Prospective Randomized Study Comparing a Novel Retractor With a Caspar Retractor in Anterior Cervical Surgery, Operative Neurosurgery, Volume 69, Issue suppl_2, 1 December 2011, Pages ons156–ons160, https://doi.org/10.1227/NEU.0b013e318219565f	2008-08-29 11:52:33	2007-07-01	2011-04-05	2007	Australia	Hospital	12608000430336	Ananthababu Pattavilakom		A comparison of intra-operative retraction pressure during anterior cervical surgery between a novel retractor system and conventional retractor system – a pilot study.	82849	Surgery
82855	Yes.	yes	Dietary supplementation with n-3 PUFA does not promote weight loss when combined with a very-low-energy diet January 2012The British journal of nutrition 108(8):1466-74 Munro IA1, Garg ML.	2009-04-23 09:20:32	2009-02-01	2012-01-03	2009	Australia	University	12609000204246	Professor Manohar Garg		Does supplementation with long chain omega-3 polyunsaturated fatty acids assist with weight loss and weight maintenance in obese individuals	82855	Diet and nutrition
82858	Yes.	yes	DOI: 10.1089/acm.2008.0595 Treating Spider Phobia Using Neuro Emotional Technique™: Findings from a Pilot Study Anne M. Jensen and Adaikalavan Ramasamy. The Journal of Alternative and Complementary Medicine. December 2009, 15(12): 1363-1374	2008-05-29 15:53:37	2007-01-15	2009-12-15	2007	United States of America	University	12608000276358	Dr. Anne M Jensen		A randomised controlled trial using Neuro Emotional Technique (N.E.T.) compared to no intervention for treating adults aged 18 to 65 years with spider phobia as measured by the Subjective Units of Distress Scale (SUDS)	82858	Mental Health
82867	Yes.	yes	Sannibale, C., Teesson, T., Creamer, M. Sitharthan, T., Bryant, R.A., Sutherland, K., Taylor, K., Bostock-Matusko, D., Visser, A., & Peek-O’Leary, M. (2013) Randomized controlled trial of cognitive behaviour therapy for comorbid post-traumatic stress disorder and alcohol use disorders. Addiction, 108(8), 1397–1410.	2008-09-30 15:32:14	2007-09-18	2013-04-04	2007	Australia	Individual	12608000506392	Dr Claudia Sannibale		A randomised controlled trial of the efficacy of integrated treatment for post-traumatic stress disorder and alcohol use problems as determined by post-treatment alcohol consumption and severity of symptoms of post-traumatic stress disorder	82867	Mental Health
82892	Yes.	yes	J Prim Health Care. 2012 Sep 1;4(3):189-98. Early connections: effectiveness of a pre-call intervention to improve immunisation coverage and timeliness. Goodyear-Smith F1, Grant C, Poole T, Petousis-Harris H, Turner N, Perera R, Harnden A.	2008-06-17 13:04:06	2008-09-01	2012-09-01	2009	New Zealand	Government body	12608000302358	Assoc Prof Felicity Goodyear-Smith		Four week old infants in primary care receive precall letter from the general practice compared with the same age infants at practices with usual care to measure the subsequent immunisation coverage and timeliness rates	82892	Public Health
82898	No.	no		2008-08-08 11:44:09	2008-01-01		2007	Australia	Charities/Societies/Foundations	12608000398303	Dr Simon Dimmitt		Efficacy of low dose escitalopram v's placebo in the amelioration of anxiety and fatigue in patients who are unwell or suffer chronic illness	82898	Other
82906	Yes.	yes	Chambers SK, Occhipinti S, Schover L, Nielsen L, Zajdlewicz L, Clutton S, Halford K, Gardiner RA, Dunn J. A randomised controlled trial of a couples-based sexuality intervention for men with localised prostate cancer and their female partners. Psycho-oncology 2015; 24: 748-756. https://doi.org/10.1002/pon.3726	2008-07-25 10:14:16	2008-12-15	2014-12-08	2009	Australia	Charities/Societies/Foundations	12608000358347	Suzanne Chambers		ProsCan for Couples: A randomised controlled trial of a couples-based sexuality intervention to improve adjustment to sexual changes following surgery for prostate cancer.	82906	Cancer
82914	Yes.	yes	J Health Psychol. 2016 Jun;21(6):1157-69. doi: 10.1177/1359105314547940. Epub 2014 Sep 10. A randomized controlled trial of cognitive behaviour therapy to improve glycaemic control and psychosocial wellbeing in adolescents with type 1 diabetes. Serlachius AS1, Scratch SE2, Northam EA3, Frydenberg E4, Lee KJ5, Cameron FJ5.	2008-07-30 16:02:52	2008-11-01	2014-09-10	2009	Australia	University	12608000368336	A/Prof Elisabeth Northam	information from email	Health and coping in type 1 diabetes: The effects of a psycho-educational program to improve metabolic control in adolescents with type 1 diabetes	82914	Metabolic and Endocrine
82929	Yes.	yes	PLoS One. 2014 Oct 9;9(10):e109607. doi: 10.1371/journal.pone.0109607. eCollection 2014. Effects of combined calcium and vitamin D supplementation on insulin secretion, insulin sensitivity and β-cell function in multi-ethnic vitamin D-deficient adults at risk for type 2 diabetes: a pilot randomized, placebo-controlled trial. Gagnon C1, Daly RM1, Carpentier A2, Lu ZX3, Shore-Lorenti C1, Sikaris K4…	2009-01-20 09:23:15	2009-01-05	2014-10-09	2009	Australia	Individual	12609000043235	Professor Peter Ebeling		Impact of vitamin D and calcium supplementation on the metabolic profile of glucose intolerant and vitamin D deficient obese subjects: a double blind, randomised and controlled trial	82929	Metabolic and Endocrine
82931	Yes.	yes	Cheung, N. W., Cinnadaio, N., Russo, M., & Marek, S. (2009). A pilot randomised controlled trial of resistance exercise bands in the management of sedentary subjects with type 2 diabetes. Diabetes research and clinical practice, 83(3), e68-e71.	2008-08-05 11:07:37	2007-05-01	2009-01-21	2007	Australia	Individual	12608000395336	NW Cheung		The Effect of Using Exercise Bands to Provide Physical Activity for People with Diabetes and Poor Mobility	82931	Metabolic and Endocrine
	Yes.	yes	Holt, Kelly R., et al. "Effectiveness of chiropractic care to improve sensorimotor function associated with falls risk in older people: a randomized controlled trial." Journal of manipulative and physiological therapeutics 39.4 (2016): 267-278.	2008-07-15 16:06:51	2011-03-01	2015-10-13	2011	New Zealand	Other	12608000333314	Dr Kelly Holt		Randomised Controlled Trial of Chiropractic Care to Improve Risk of Falls and Sensorimotor Function in Older People	82937	Musculoskeletal
82939	No.	no		2008-07-23 13:42:48	2008-07-01		2009	Australia	Other	12608000348358	Dr Keith Wong		The effect of continuous positive airway pressure treatment compared with usual therapy on markers of systemic inflammation, pulmonary function and respiratory-related quality of life in patients with combined chronic obstructive pulmonary disease (COPD) and obstructive sleep apnea (OSA), a parallel group randomized trial.	82939	Respiratory
82948	Yes.	yes	BMC Palliat Care. 2013 Apr 23;12(1):17. doi: 10.1186/1472-684X-12-17. Using aggregated single patient (N-of-1) trials to determine the effectiveness of psychostimulants to reduce fatigue in advanced cancer patients: a rationale and protocol. Senior HE1, Mitchell GK, Nikles J, Carmont SA, Schluter PJ, Currow DC, Vora R, Yelland MJ, Agar M, Good PD, Hardy JR.	2009-09-14 10:26:52	2009-09-30	2013-04-23	2009	Australia	University	12609000794202	Sue-Ann Carmont		Using Single Patient Trials to determine the effectiveness of psychostimulants in fatigue in advanced cancer patients	82948	Other
82951	Yes.	yes	10.1111/j.1464-5491.2011.03268.x ROSES: role of self-monitoring of blood glucose and intensive education in patients with Type 2 diabetes not receiving insulin. A pilot randomized clinical trial Diabetic Medicine, 28(7), pg 789-796	2008-08-04 09:21:13	2007-10-24	2011-06-15	2007	Italy	Other	12608000389303	Monica Franciosi		Efficacy of blood glucose self-monitoring and intensive education in patients with type 2 diabetes not receiving insulin: a pilot study	82951	Metabolic and Endocrine
82955	No.	no		2009-03-23 14:45:19	2007-03-01		2007	Australia	Individual	12609000156280	Associate Professor Grant Devilly		A Randomised controlled trial of the Effect of Resilience Training in New Police Recruits on Trauma Symptoms and drug and alcohol use.	82955	Mental Health
82966	Yes.	yes	Ophthalmology. 2014 Feb;121(2):469-74. doi: 10.1016/j.ophtha.2013.09.014. Epub 2013 Oct 30. In vivo confocal microscopy analyses of corneal microstructural changes in a prospective study of collagen cross-linking in keratoconus. Jordan C1, Patel DV1, Abeysekera N1, McGhee CN2.	2008-07-30 14:09:57	2009-09-01	2013-10-30	2009	New Zealand	University	12608000367347	Charlotte Jordan		Collagen cross linking with riboflavin and ultraviolet A for the treatment of conical ectasia (progression) in keratoconic corneas: Analysis of clinical outcomes and micro structural changes.	82966	Eye
82969	Yes.	yes	Ghahreman A, Ferch R, Bogduk N. The efficacy of transforaminal injection of steroids for the treatment of lumbar radicular pain. Pain Med 2010; 11:1149-1168.	2008-08-12 08:40:05	2007-02-01	2010-07-30	2007	Australia	Individual	12608000401358	Professor Nikolai Bogduk		Randomised controlled trial of transforaminal injections for the relief of lumbar radicular pain caused by lumbar disc herniation	82969	Musculoskeletal
82985	No.	no		2008-08-25 15:29:09	2007-03-31		2007	Australia	Charities/Societies/Foundations	12608000424303	Andre Wattiaux		A double blind placebo-controlled randomized clinical trial of the use of oral azithromycin in Aboriginal children between 6 months and 30 months of age presenting with asymptomatic acute otitis media without perforation	82985	Ear
83000	Yes.	yes	Young, S. W., Patel, A., Zhu, M., van Dijck, S., McNair, P., Bevan, W. P., & Tomlinson, M. (2014). Weight-Bearing in the Nonoperative Treatment of Acute Achilles Tendon Ruptures: A Randomized Controlled Trial. The Journal of bone and joint surgery. American volume, 96 (13), 1073-1079. 10.2106/jbjs.m.00248	2012-01-09 09:14:57	2008-01-01	2014-07-02	2009	New Zealand	Hospital	12612000028808	Matt Tomlinson		Weight bearing versus non-weight bearing casts in the treatment of acute achilles tendon ruptures: effects on re-rupture rate and functional outcomes	83000	Musculoskeletal
83006	Yes.	yes	Neurorehabil Neural Repair. 2015 Sep;29(8):777-85. doi: 10.1177/1545968314565511. Epub 2015 Jan 7. A Randomized Controlled Trial to Reduce Falls in People With Parkinson's Disease. Morris ME1, Menz HB2, McGinley JL3, Watts JJ4, Huxham FE2, Murphy AT5, Danoudis ME2, Iansek R6.	2008-08-04 09:41:12	2009-04-01	2015-01-07	2009	Australia	University	12608000390381	Professor Meg Morris	protocol	Home based rehabilitation to reduce falls in people with Parkinson's disease (PD): a randomised controlled trial.	83006	Neurological
83010	No.	no		2008-08-25 12:03:59	2009-02-01		2009	Australia	Hospital	12608000422325	Nicole Kellow		Effect of a high-fibre wheat bran and fruit supplement on bowel-movement frequency and suppository use in aged care residents with constipation.	83010	Diet and nutrition
83015	Yes.	yes	Randomized trial investigating the safety and efficacy of influenza vaccination in patients with antineutrophil cytoplasmic antibody‐associated vasculitis Lisa S Jeffs Chen Au Peh Matthew D Jose Kylie Lange Plinio R Hurtado First published: 06 February 2015 https://doi.org/10.1111/nep.12416	2008-09-03 09:47:48	2007-04-01	2015-05-01	2007	Australia	Hospital	12608000440325	Dr Lisa Jeffs	found looking for email, actrn confirmed	The immunological response of patients with anti-neutrophil cytoplasmic antibody (ANCA) vasculitis to the influenza vaccine compared to healthy individuals.	83015	Inflammatory and Immune System
83021	Yes.	yes	A randomised trial… of megestrol… Scientific reports	2008-08-19 10:28:56	2008-09-01	2021-01-28	2009	Australia	University	12608000405314	David Currow		Randomised, double blind control trial of megestrol acetate, dexamethasone and placebo in the management of anorexia in people with cancer	83021	Cancer
	Yes.	yes	Rickard, C.M., McCann, D., Munnings, J. et al. Routine resite of peripheral intravenous devices every 3 days did not reduce complications compared with clinically indicated resite: a randomised controlled trial. BMC Med 8, 53 (2010). https://doi.org/10.1186/1741-7015-8-53	2008-08-25 11:17:56	2007-02-01	2010-09-10	2009	Australia	University	12608000421336	Prof Claire Rickard		Randomised controlled trial of routine replacement of peripheral cannulae versus removal on clinical indication for the prevention of phlebitis	83041	Infection
83044	No.	no		2008-09-15 11:50:37	2009-03-02		2009	Australia	Hospital	12608000452392	Heather Gilbertson		The effect of varying glycaemic index (GI) content on Continuous Glucose Monitoring System (CGMS) measured postprandial glycaemic outcomes in children and adolescents with type 1 diabetes using insulin pump therapy	83044	Metabolic and Endocrine
83050	Yes.	yes	Effectiveness of training family physicians to deliver a brief intervention to address excessive substance use among young patients: a cluster randomized controlled trial Dagmar M. Haller MD, Anne Meynard MD, Daniele Lefebvre MD, Obioha C. Ukoumunne PhD, Françoise Narring MD, Barbara Broers MD. CMAJ 2014. DOI:10.1503 /cmaj.131301	2008-08-29 13:14:17	2009-01-01	2014-05-13	2009	Switzerland	University	12608000432314	Dagmar HALLER		Brief primary care intervention to reduce excessive substance use in young people	83050	Mental Health
83055	Yes.	yes	Reprod Health. 2009 Jan 21;6:2. doi: 10.1186/1742-4755-6-2. Active management of the third stage of labour without controlled cord traction: a randomized non-inferiority controlled trial. Gülmezoglu AM1, Widmer M, Merialdi M, Qureshi Z, Piaggio G, Elbourne D, Abdel-Aleem H, Carroli G, Hofmeyr GJ, Lumbiganon P, Derman R, Okong P, Goudar S, Festin M, Althabe F, Armbruster D.	2008-08-29 13:59:01	2009-01-01	2009-01-21	2009	Switzerland	Other	12608000434392	Metin Gulmezoglu		ACTIVE MANAGEMENT OF THE THIRD STAGE OF LABOUR WITHOUT CONTROLLED CORD TRACTION FOR PREVENTING POSTPARTUM HAEMORRHAGE: A RANDOMIZED NON-INFERIORITY CONTROLLED TRIAL	83055	Reproductive Health and Childbirth
83057	Yes.	yes	Effects of Sitagliptin on Glycemia, Incretin Hormones, and Antropyloroduodenal Motility in Response to Intraduodenal Glucose Infusion in Healthy Lean and Obese Humans and Patients With Type 2 Diabetes Treated With or Without Metformin Tongzhi Wu1,2, Jing Ma1,2, Michelle J. Bound1,2, Helen Checklin1,2, Carolyn F. Deacon3, Karen L. Jones1,2, Michael Horowitz1,2 and Christopher K. Rayner1,2⇑Diabetes…	2008-08-29 13:35:16	2008-09-15	2014-07-24	2009	Australia	Hospital	12608000433303	A/Prof Chris Rayner		Effects of sitagliptin, a dipeptidyl peptidase IV (DPP IV) inhibitor, on blood glucose and plasma incretin and insulin responses to small intestinal glucose infusion, in healthy lean and obese subjects, and alone or in combination with metformin in patients with type 2 diabetes mellitus.	83057	Metabolic and Endocrine
83069	Yes.	yes	Antibiotic prophylaxis in prelabor spontaneous rupture of fetal membranes at or beyond 36 weeks of pregnancy Ashraf F. Nabhan Amr Elhelaly Mohamed Elkadi. Obstetrics and Gynaecology. Volume124, Issue1 January 2014 Pages 59-62	2008-09-30 14:37:20	2009-06-01	2013-10-05	2009	Egypt	Individual	12608000501347	Ashraf Nabhan		Prophylactic antibiotics for spontaneous prelabor rupture of membranes at term to reduce early neonatal sepsis	83069	Reproductive Health and Childbirth
83071	Yes.	yes	Optimal Macronutrient Content of the Diet for Adolescents With Prediabetes; RESIST a Randomised Control Trial Sarah P. Garnett Megan Gow Mandy Ho Louise A. Baur Manny Noakes Helen J. Woodhead Carolyn R. Broderick Susie Burrell Kerryn Chisholm Jocelyn Halim Sukanya De Katherine Steinbeck Shubha Srinivasan Geoffrey R. Ambler Michael R. Kohn Chris T. Cowell. The Journal of Clinical Endocrinology & M…	2008-08-25 09:06:32	2008-09-01	2013-05-01	2009	Australia	Individual	12608000416392	Sarah Garnett		A randomised control trial investigating the effects of dietary protein on insulin sensitivity in overweight adolescents with clinical insulin resistance and/or pre-diabetes	83071	Metabolic and Endocrine
83078	No.	no		2009-01-12 14:59:35	2009-02-01		2009	Australia	University	12609000024246	Prof Randall Faull		A randomised, double-blind, placebo controlled parallel study to assess the efficacy and safety of L-carnitine for the treatment of dialysis-related disorders in end-stage renal disease patients undergoing long-term haemodialysis treatment.	83078	Renal and Urogenital
83086	No.	no		2011-10-24 13:32:31	2009-01-01		2009	Australia	University	12611001104943	Leanne Hides		Brief interventions versus self help for young people with substance use and mental health problems	83086	Mental Health
83095	Yes.	yes	Walker N, Howe C, Bullen C, Grigg M, Glover M, McRobbie H, Laugesen M, Parag V, Whittaker R. The effect of very low nicotine content cigarettes, used as an adjunct to nicotine replacement therapy, on smoking cessation: a randomised controlled trial. Addiction 2012 [submitted November 2011] https://doi.org/10.1111/j.1360-0443.2012.03906.x	2008-08-21 14:08:22	2009-04-01	2012-03-30	2009	New Zealand	Government body	12608000410358	Dr Natalie Walker		A single-blind randomised controlled trial of nicotine-free cigarettes as an adjunct to usual nicotine replacement therapy (NRT)-based cessation practice (patch, gum and/or lozenge), in people who wish to stop smoking.	83095	Public Health
83101	Yes.	yes	eventhal LC, Bianchi RC, de Oliveira SM.[Clinical trial comparing three types of cryotherapy in nonpregnant women].Rev Esc Enferm USP. 2010 Jun;44(2):339-45. https://doi.org/10.1590/S0080-62342010000200014	2008-09-05 08:33:16	2007-10-02	2010-06-01	2007	Brazil	Individual	12608000442303	Lucila Coca Leventhal		Comparing three types of cryotherapy, ice water, soft ice, ice gel, in non-pregnant healthy women to reduce the skin temperature below 15 degrees to anesthetize the place	83101	Alternative and complementary medicine
83111	Yes.	yes	Acute effects of red wine on cytochrome P450 eicosanoids and blood pressure in men. Anne E. Barden, Kevin D. Croft, Lawrence J. Beilin, Michael Phillips, Thomas Ledowski, and Ian B. Puddey Jourl of Hypertension 2013, 31:2195–2202 //have to find through library to get access	2008-09-17 20:34:05	2007-08-15	2013-11-01	2007	Australia	Individual	12608000467336	Dr Anne Barden	Cytochrome P450s metabolize arachidonic acid to hydroxyeicosatetraenoic acids and epoxyeicosatrienoic acids.	The acute effect of red wine and dealcoholised red wine on Cytochrome p450 metabolites of arachidonic acid in healthy male adults	83111	Cardiovascular
83114	No.	no		2008-09-15 15:00:10	2009-01-01		2009	Australia	Hospital	12608000456358	noel cranswick		A double blind randomised placebo controlled study using clarithromycin in the treatment of children with bronchiolitis	83114	Respiratory
83116	Yes.	yes	Adjunctive raloxifene treatment improves attention and memory in men and women with schizophrenia TW Weickert1,2,3, D Weinberg2 , R Lenroot1,2,3, SV Catts2,4, R Wells1,2, A Vercammen1,2,3,5,MO’Donnell1 , C Galletly6,7, D Liu6,7, R Balzan6,8, B Short2 , D Pellen2 , J Curtis1 , VJ Carr1,3, J Kulkarni9 , PR Schofield2,3,10 and CS Weickert1,2, Molecular Psychiatry (2015) 20, 685–694	2008-09-16 11:57:59	2008-09-22	2015-05-18	2009	Australia	University	12608000461392	Thomas Weickert		Clinical Trial of a Selective Estrogen Receptor Modulator (raloxifene) in the treatment of cognitive deficits and psychotic symptoms of patients with schizophrenia	83116	Mental Health
	Yes.	yes	https://doi.org/10.1111/eip.12260	2008-09-23 15:58:29	2009-12-14	2015-08-16	2009	Australia	Other	12608000475347	Prof Paul Amminger		The NEURAPRO-E Study: A multicenter Randomized Controlled Trial (RCT) of Omega-3 Fatty Acids and Cognitive-Behavioural Case Management for Symptomatic Patients at Ultra-High Risk for Early Progression to Schizophrenia and Other Psychotic Disorders to Assess the 6-month Transition Rate to First Episode Psychosis.	83121	Mental Health
83124	Yes.	yes	Invest Ophthalmol Vis Sci. 2014 Sep 30;55(11):7177-88. doi: 10.1167/iovs.12-11462. Myopia control with positively aspherized progressive addition lenses: a 2-year, multicenter, randomized, controlled trial. Hasebe S1, Jun J2, Varnas SR3.	2008-11-12 10:15:52	2008-09-30	2014-09-30	2009	Australia	Commercial sector/Industry	12608000566336	Saulius Varnas		Investigation of the efficacy of the second generation Myopia Control Progressive Addition Lenses in the retardation of juvenile onset myopic progression in 6 to 12 year old children.	83124	Eye
83139	No.	no		2008-10-02 08:25:59	2008-10-30		2009	Australia	University	12608000515392	Ann Harrington	information from email	The effectiveness of abdominal massage for the relief of constipation in patients receiving palliative care	83139	Other
83147	Yes.	yes	Webster J, Coleman K, Mudge A, et alPressure ulcers: effectiveness of risk-assessment tools. A randomised controlled trial (the ULCER trial)BMJ Quality & Safety 2011;20:297-306. http://dx.doi.org/10.1136/bmjqs.2010.043109	2008-10-27 12:28:44	2009-02-02	2011-01-24	2009	Australia	Individual	12608000541303	Joan Webster		Among internal medical patients does screening with pressure ulcer risk assessment tools, compared with no screening, reduce the incidence of pressure ulcers.	83147	Skin
83148	Yes.	yes	Grocke D, Bloch S, Castle D, Thompson G, Newton R, Stewart S, Gold C. Group music therapy for severe mental illness: a randomized embedded-experimental mixed methods study. Acta Psychiatr Scand 2014: 130: 144–153 https://doi.org/10.1111/acps.12224	2008-09-23 12:54:56	2009-02-01	2013-11-21	2009	Australia	University	12608000472370	Prof Denise Grocke		Evaluation of a group music therapy program on quality of life in people living with severe and enduring mental illness (SEMI) in the community	83148	Mental Health
83159	Yes.	yes	J Affect Disord. 2016 May 15;196:200-9. doi: 10.1016/j.jad.2016.02.043. Epub 2016 Feb 23. The effectiveness of simple psychological and physical activity interventions for high prevalence mental health problems in young people: A factorial randomised controlled trial. Parker AG1, Hetrick SE2, Jorm AF3, Mackinnon AJ2, McGorry PD2, Yung AR4, Scanlan F2, Stephens J2, Baird S2, Moller B5, Purcell R2.	2008-10-30 14:10:07	2009-04-01	2016-02-23	2009	Australia	University	12608000550303	Dr Alexandra Parker	protocol	The acceptability and effectiveness of a combination of problem solving therapy and behavioural exercise intervention compared to a combination of supportive counselling and exercise psychoeducation in reducing depression and anxiety symptoms in help-seeking young people aged 12-25 years: A factorial randomised controlled trial	83159	Mental Health
83163	Yes.	yes	Wound Repair Regen. 2012 Nov-Dec;20(6):822-9. doi: 10.1111/j.1524-475X.2012.00839.x. Epub 2012 Oct 12. Randomized clinical trial of three-layer tubular bandaging system for venous leg ulcers. Weller CD1, Evans SM, Staples MP, Aldons P, McNeil JJ.	2008-12-01 15:36:18	2009-02-02	2012-10-12	2009	Australia	University	12608000599370	Professor John McNeil		A pilot randomised controlled clinical trial to compare the effectiveness of a graduated three layer straight tubular bandaging system when compared to a short stretch compression bandaging system in the management of people with venous ulceration.	83163	Cardiovascular
83165	Yes.	yes	Lancet Diabetes Endocrinol. 2014 Jul;2(7):545-52. doi: 10.1016/S2213-8587(14)70066-X. Epub 2014 Apr 7. Multidisciplinary diabetes care with and without bariatric surgery in overweight people: a randomised controlled trial. Wentworth JM1, Playfair J2, Laurie C2, Ritchie ME3, Brown WA2, Burton P2, Shaw JE4, O'Brien PE5. Same ANZCTR number	2009-05-18 11:39:39	2009-01-01	2014-04-08	2009	Australia	University	12609000286246	Miss Kristine Egberts	Same ANZCTR number	Weight Loss and Type 2 Diabetes: A prospective randomised controlled trial intervention study of best practice medical management versus the additional placement of the Lap-Band System in overweight patients	83165	Metabolic and Endocrine
83168	No.	no		2008-09-29 10:14:42	2008-10-01		2009	United States of America	University	12608000478314	Dr Garry T Allison		The impact of dynamic training (running program) on high level functional mobility in individuals with acquired brain injury - A randomised controlled trial in Neurologcial outpatients clinic	83168	Neurological
83182	Yes.	yes	Detering Karen M, Hancock Andrew D, Reade Michael C, Silvester William. The impact of advance care planning on end of life care in elderly patients: randomised controlled trial BMJ 2010; 340 :c1345	2008-10-27 09:00:21	2007-08-16	2010-03-24	2007	Australia	Hospital	12608000539336	Karen detering		Randomised control trial of advance care planning using the Respecting Patient Choices program in elderly medical patients, looking at whether end of life wishes were known and respected.	83182	Respiratory
83189	Yes.	yes	Optom Vis Sci. 2012 Aug;89(8):1095-106. doi: 10.1097/OPX.0b013e318264f4dc. Bacterial adhesion to unworn and worn silicone hydrogel lenses. Vijay AK1, Zhu H, Ozkan J, Wu D, Masoudi S, Bandara R, Borazjani RN, Willcox MD.	2009-05-08 12:11:04	2009-02-01	2012-08-01	2009	Australia	Charities/Societies/Foundations	12609000230257	Professor Mark Willcox		A prospective, randomised, cross over, open label, bilateral design clinical trial to investigate the differences in the adhesion of various bacteria to a range of silicone hydrogel contact lenses worn by experienced contact lens wearers and to determine whether lens wear modulates adhesion	83189	Eye
83190	Yes.	yes	Optom Vis Sci. 2014 Jan;91(1):24-31. doi: 10.1097/OPX.0000000000000102. Consequences of wear interruption for discomfort with contact lenses. Papas EB1, Tilia D, Tomlinson D, Williams J, Chan E, Chan J, Golebiowski B.	2009-06-10 13:10:53	2009-07-31	2014-01-01	2009	Australia	Other Collaborative groups	12609000430235	Daniel Tilia		A prospective, single-masked, cross-over, randomised clinical trial assessing ocular comfort and ocular changes with and without lens replacement during the day with AIR OPTIX (trademark) AQUA contact lenses worn by experienced wearers over three days	83190	Eye
83199	No.	no		2008-10-22 09:29:13	2009-01-02		2009	Brazil	Commercial sector/Industry	12608000535370	Tatiana Ferian da Fonseca		Phase IV study, randomized, placebo-controlled for the evaluation of efficacy and tolerability of arginine aspartate in patients with moderate to severe fatigue	83199	Other
83206	No.	no		2009-07-14 13:50:55	2009-08-10		2009	Australia	Hospital	12609000581268	Prof Jon Currie		A randomised double blind placebo controlled trial of combination pharmacotherapy using mirtazapine, acamprosate and tiagabine for the treatment of cannabis dependence	83206	Mental Health
83208	Yes.	yes	Crit Care Resusc. 2014 Sep;16(3):190-6. Pharmacokinetics of short versus extended infusion meropenem dosing in critically ill patients: a pilot study. Langan KM1, Jacob J2, Li J2, Nation RL2, Bellomo R3, Howden B4, Johnson PD4.	2012-03-12 08:59:28	2009-05-16	2014-09-16	2009	Australia	Hospital	12612000284864	Dr Katherine Langan		A study of intensive care patients comparing meropenem 500mg 3 hour infusion versus 1g 30 minute infusion and time above mean inhibitory concentration	83208	Infection
83209	Yes.	yes	Yavuz Aydin, Alev Atis, Semih Kaleli, Seyfettin Uludağ, Nimet Goker, Cabergoline versus bromocriptine for symptomatic treatment of premenstrual mastalgia: a randomised, open-label study, European Journal of Obstetrics & Gynecology and Reproductive Biology, Volume 150, Issue 2, 2010, Pages 203-206, ISSN 0301-2115, https://doi.org/10.1016/j.ejogrb.2010.02.024. (http://www.sciencedirect.com/science/…	2008-10-28 10:05:58	2007-09-22	2010-06-01	2007	Turkey	Hospital	12608000543381	yavuz aydin		bromocriptine versus cabergoline for the symtomatic treatment of cyclic mastalgia	83209	Reproductive Health and Childbirth
83215	No.	no		2008-11-21 17:47:42	2009-02-02		2009	Costa Rica	Charities/Societies/Foundations	12608000589381	Dr. Leonardo Orozco		Prophylactic ovariectomy for well-being and the quality of life in menopausal women	83215	Surgery
83216	No.	no		2009-01-19 17:54:06	2007-02-20		2007	Australia	Hospital	12609000042246	Professor Jonathan Craig	Same authors did a cohort study on a different decision support tool; Instead of doing this?	Febrile children less than 5 years with a febrile illness are assesed by doctors using either a computer decision support system, a structured febrile assessment tool or standard care for the diagnosis of pneumonia, urinary tract infection or bacteraemia	83216	Infection
83224	No.	no		2008-12-08 14:37:00	2009-01-01		2009	Australia	Hospital	12608000622303	Dr Jane Andrews		A randomised placebo-controlled trial of a herbal preparation in functional dyspepsia: cost effectiveness and mechanisms	83224	Oral and Gastrointestinal
83231	No.	no		2009-02-06 10:40:41	2007-01-01		2007	Australia	Hospital	12609000085279	Dr Jane Andrews		A double-blind, randomised study on the effects of STW 5 on symptoms and immunologic function in patients with irritable bowel syndrome	83231	Oral and Gastrointestinal
83238	Yes.	yes	Jorm, A.F., Kitchener, B.A., Sawyer, M.G. et al. Mental health first aid training for high school teachers: a cluster randomized trial. BMC Psychiatry 10, 51 (2010). https://doi.org/10.1186/1471-244X-10-51	2008-11-07 16:29:52	2008-02-01	2010-06-24	2007	Australia	Individual	12608000561381	Anthony Jorm		Effects of mental health first aid training on mental health knowledge, atttitudes and helping behaviours of high school teachers	83238	Mental Health
83243	Yes.	yes	Optom Vis Sci. 2010 Jul;87(7):456-64. doi: 10.1097/OPX.0b013e3181e19eda. Contact lens case contamination during daily wear of silicone hydrogels. Willcox MD1, Carnt N, Diec J, Naduvilath T, Evans V, Stapleton F, Iskandar S, Harmis N, de la Jara PL, Holden BA.	2009-01-27 16:44:35	2009-02-14	2010-07-01	2009	Australia	Commercial sector/Industry	12609000067279	Professor Mark Willcox		Prospective, parallel-group, randomised, open label, bilateral daily wear study to investigate bacterial contamination of regular contact lens cases when used in conjunction with marketed and investigational contact lens.	83243	Eye
83244	Yes.	yes	Paediatr Anaesth. 2014 Nov;24(11):1149-57. doi: 10.1111/pan.12477. Epub 2014 Jul 14. The addition of tramadol to the standard of i.v. acetaminophen and morphine infusion for postoperative analgesia in neonates offers no clinical benefit: a randomized placebo-controlled trial. Olischar M1, Palmer GM, Orsini F, Davidson AJ, Perkins EJ, Lee KJ, Everest NJ, Cranswick NE, Hunt RW.	2009-10-07 14:08:32	2009-11-01	2014-07-14	2009	Australia	Hospital	12609000875202	Dr Rod Hunt		Impact on post-operative newborn infants receiving tramadol or placebo on duration of mechanical ventilation	83244	Other
83246	Yes.	yes	Caroline A Crowther, Pat Ashwood, Chad C Andersen, Philippa F Middleton, Thach Tran, Lex W Doyle, Jeffrey S Robinson, Jane E Harding, Caroline Crowther, Pat Ashwood, Chad Andersen, Philippa Middleton, Thach Tran, Vincent Ball, Carol Holst, Kaye Robinson, Sasha Zhang, Jeffrey Robinson, Yee Khong, Andrew McPhee, Katie Groom, Jane Alsweiler, Deb Eaglen, Jane Harding, Helga Hauch, Alenna Vallely, Son…	2008-12-12 18:12:14	2009-03-01	2019-11-01	2009	Australia	Hospital	12608000631303	Professor Caroline Crowther	study protocol published	Australasian Antenatal Study To Evaluate the Role Of Intramuscular Dexamethasone versus Betamethasone prior to preterm birth to increase survival free of childhood neurosensory disability – a randomised controlled trial	83246	Reproductive Health and Childbirth
83248	Yes.	yes	Truelove, M. , Patel, A. , Bompoint, S. , Brown, A. , Cass, A. , Hillis, G. S., Peiris, D. , Rafter, N. , Reid, C. M., Rodgers, A. , Tonkin, A. , Usherwood, T. , Webster, R. and , (2015), The Effect of a Cardiovascular Polypill Strategy on Pill Burden. Cardiovasc Ther, 33: 347-352. doi:10.1111/1755-5922.12151	2008-11-21 13:53:51	2009-10-31	2015-11-02	2009	Australia	Other	12608000583347	Anushka Patel		A randomised controlled trial of a fixed dose combination medication (Polypill) versus usual care for improved adherence to indicated pharmacotherapy among Indigenous and Non-Indigenous people at high risk of a cardiovascular event.	83248	Cardiovascular
83250	No.	no		2009-02-13 15:29:18	2009-04-01		2009	Australia	University	12609000104257	Lyn March		A randomised controlled trial to study the effectiveness of potent bisphosphonate (Zoledronic Acid) therapy in patients with early osteonecrosis of the hip.	83250	Musculoskeletal
83251	Yes.	yes	Comparing the Efficacy, Mask Leak, Patient Adherence, and Patient Preference of Three Different CPAP Interfaces to Treat Moderate-Severe Obstructive Sleep ApneaSharn Rowland, Vinod Aiyappan, Cathy Hennessy, Peter Catcheside, Ching Li Chai-Coezter, R. Doug McEvoy, Nick A. AnticJ Clin Sleep Med. 2018 Jan 15; 14(1): 101–108. Published online 2018 Jan 15. doi: 10.5664/jcsm.6892PMC5734878	2009-01-16 14:07:23	2007-06-01	2018-01-15	2007	Australia	Hospital	12609000029291	Sharn Rowland	Only accessed abstract. Will be availible on PMC on 15 jul 18, currently embargoed.	A comparison of continous positive airway pressure (CPAP) interface in the control of leak, patient compliance and patient preference: nasal CPAP mask and chinstrap versus full face mask in patients with obstructive sleep apnoea (OSA).	83251	Respiratory
83262	Yes.	yes	Hodgson J, Metcalfe S, Gaff C, Donath S, Delatycki MB, Winship I, Skene L, Aitken M, Halliday J.Outcomes of a randomised controlled trial of a complex genetic counselling intervention to improve family communication.Eur J Hum Genet. 2016 Mar;24(3):356-60. doi: 10.1038/ejhg.2015.122. Epub 2015 Jul 1.	2008-12-17 14:01:45	2009-02-01	2015-07-01	2009	Australia	Individual	12608000642381	A/Prof Jane Halliday		In individuals where there has been a new diagnosis of a genetic condition that has implications for family members, does enhanced genetic counselling compared with usual genetic counselling increase attendance at genetics services by their family members within 18 months of inclusion in the trial	83262	Human genetics and inherited disorders
83264	Yes.	yes	Vidovich, M. R., Lautenschlager, N. T., Flicker, L., Clare, L., McCaul, K., & Almeida, O. P. (2015). The PACE study: a randomized clinical trial of cognitive activity strategy training for older people with mild cognitive impairment. The American Journal of Geriatric Psychiatry, 23(4), 360-372.	2008-11-07 12:12:30	2007-05-18	2015-04-01	2007	Australia	University	12608000556347	Mandy Vidovich		A randomised trial of cognitive activity and measurement of cognitive functioning over time for older adults with mild cognitive impairment.	83264	Mental Health
83265	Yes.	yes	10.1111/j.1600-0501.2010.02004.x Mandibular single-implant overdentures: preliminary results of a randomised-control trial on early loading with different implant diameters and attachment systems Alsabeeha NH, Payne AG, De Silva RK, Thomson WM Clinical oral implants research	2008-11-21 16:38:16	2007-09-01	2010-09-27	2007	New Zealand	Commercial sector/Industry	12608000585325	Dr Alan Payne		A randomized controlled clinical trial on the early loading of mandibular single implant overdentures using a novel implant and attachment system to resolve complete tooth loss in the mandible	83265	Oral and Gastrointestinal
83267	Yes.	yes	Greenwood LM, Leung S, Michie PT, Green A, Nathan PJ, Fitzgerald P, Johnston P, Solowij N, Kulkarni J, Croft RJ. The effects of glycine on auditory mismatch negativity in schizophrenia.Schizophr Res. 2018 Jan;191:61-69. doi: 10.1016/j.schres.2017.05.031.	2009-04-17 14:43:44	2009-02-01	2017-06-09	2009	Australia	Hospital	12609000184279	Professor Rodney Croft		Tailoring Adjunct Glycine Therapy to Improve Cognitive Function and Clinical Symptoms in Schizophrenia	83267	Mental Health
83269	No.	no		2008-10-29 11:03:19	2009-01-15		2009	Brazil	Commercial sector/Industry	12608000546358	Tatiana Ferian da Fonseca	NB same contact author of #83302	Phase III-B, open randomized study to evaluate the coronary vasodilator effect of a generic or reference propatylnitrate formulation administrated in sublingual route during coronariography	83269	Cardiovascular
83278	No.	no	Tottman A., Buksh M., Kuschel C. Does increased positive end expiratory pressure affect oxygen requirement, apnoea, bradycardia and desaturation episodes in preterm infants receiving cpap for respiratory distress? a pilot, double-blinded, randomised, crossover trial. J. Paediatr. Child Health. 2010;46(SUPPL. 1):91. doi:10.1111/j.1440-1754.2010.01708.x	2009-03-02 13:39:32	2009-02-26		2009	New Zealand	Individual	12609000137291	Dr Anna Tottman		Does Continuous Positive Airway Pressure (CPAP) Affect Apnoea, Bradycardia and Desaturation Episodes, and Oxygen Requirement in Preterm Infants on CPAP for Respiratory Distress Syndrome? A Randomised, Double-Blinded Crossover Pilot Trial.	83278	Reproductive Health and Childbirth
83279	Yes.	conference	Patel A, Cass A, Peiris D, Usherwood T, Brown A, Jan S, Neal B, Hillis GS, Rafter N, Tonkin A, Webster R, Billot L, Bompoint S, Burch C, Burke H, Hayman N, Molanus B, Reid CM, Shiel L, Togni S, Rodgers A; Kanyini Guidelines Adherence with the Polypill (Kanyini GAP) Collaboration. Eur J Prev Cardiol. 2015 Jul;22(7):920-30. doi: 10.1177/2047487314530382. A pragmatic randomized trial of a polypill-b…	2008-11-21 16:01:19	2009-04-01	2014-03-27	2009	Australia	Other	12608000584336	Dr Anushka Patel	ANZCTR Quote: There is a merge of this trial with the Kanyini Polypill trial (of identical protocol and study design) into one trial to be renamed as 'Kanyini Guidelines Adherence with the Polypill (GAP)' trial under the ACTRN 12608000583347.	A randomised controlled trial of fixed dose combination medication (Polypill) versus usual care for improved adherence to indicated pharmacotherapy among individuals at high risk of a cardiovascular event.	83279	Cardiovascular
83286	Yes.	yes	Diana H. Ferreira, Magnus Ekström, Dimitar Sajkov, Zac Vandersman, Danny J. Eckert, David C. Currow, Extended-Release Morphine for Chronic Breathlessness in Pulmonary Arterial Hypertension—A Randomized, Double-Blind, Placebo-Controlled, Crossover Study, Journal of Pain and Symptom Management, Volume 56, Issue 4, 2018, Pages 483-492, ISSN 0885-3924, https://doi.org/10.1016/j.jpainsymman.2018.07.01…	2009-04-24 14:19:06	2009-02-25	2018-10-01	2009	Australia	University	12609000209291	Professor David Currow		Randomised, placebo-controlled, double-blind, cross-over study of the efficacy of sustained-release low dose morphine in the subjective sensation of dyspnoea due to maximally treated primary pulmonary hypertension in opioid naive participants.	83286	Respiratory
83289	No.	no		2009-01-15 14:47:20	2007-04-01		2007	Australia	Commercial sector/Industry	12609000026224	Cameron Halyburton	Found similar but wrong trials, unless some major changes were made.	A Phase 3, Active (Warfarin) Controlled, Randomized, Double-Blind, Parallel Arm Study to Evaluate Efficacy and Safety of Apixaban in Preventing Stroke and Systemic Embolism in Subjects with Nonvalvular Atrial Fibrillation	83289	Cardiovascular
83297	No.	no		2008-11-07 14:13:20	2008-11-01		2009	Austria	Commercial sector/Industry	12608000558325	Michelle Landolfi		A Pilot Efficacy and Safety Study of IPX159 for the Treament of Restless Legs Syndrome.	83297	Neurological
83298	Yes.	yes	Almeida OP, Ford AH, Hirani V, Singh V, vanBockxmeer FM, McCaul K, Flicker L.B vitamins to enhance treatment response to antidepressants in middle-aged and older adults: results from the B-VITAGE randomised, double-blind, placebo-controlled trial. Br J Psychiatry. 2014 Dec;205(6):450-7. doi: 10.1192/bjp.bp.114.145177.	2009-05-13 11:52:15	2009-04-01	2018-01-02	2009	Australia	University	12609000256279	Osvaldo Almeida		Randomized trial of citalopram plus vitamins B12, B6 and folate versus citalopram plus placebo for the treatment of depressive episodes amongst adults aged 50 years or over	83298	Mental Health
83302	No.	no		2008-11-12 12:26:36	2009-04-01		2009	Brazil	Commercial sector/Industry	12608000568314	Tatiana Ferian da Fonseca	NB same contact author of #83269	Phase 3, duble-blind, randomized, parallel study to evaluate the efficacy of glucosamine sulfate and meloxicam administered in combination or glucosamine sulfate and meloxicam administered separately to subjects with mild to moderate osteoarthiritis of the knee or hip	83302	Inflammatory and Immune System
83312	Yes.	yes	Kulier, R., Coppus, S. F., Zamora, J., Hadley, J., Malick, S., Das, K., ... & Nagy, E. (2009). The effectiveness of a clinically integrated e-learning course in evidence-based medicine: a cluster randomised controlled trial. BMC medical education, 9(1), 21.	2009-01-12 10:07:08	2007-08-01	2009-05-12	2007	United Kingdom	Government body	12609000022268	Regina Kulier		The effectivenss of a clinically integrated e-learning course compared to traditional lecture based course to improve knowledge, skills and attitudes towards evidence based medicine in junior medical doctors	83312	Other
83316	No.	no		2009-02-23 14:48:59	2009-06-01		2009	Australia	Individual	12609000128291	Dr Natasha Frawley		Randomised double blind placebo controlled trial on the effect of intraperitoneal ropivacaine on postoperative pain and recovery after day case gynaecological diagnostic laparoscopy and hysteroscopy.	83316	Anaesthesiology
83317	Yes.	yes	Davidson, A., Veillard, A. S., Tognela, A., Chan, M. M. K., Hughes, B. G. M., Boyer, M., ... & Long, J. (2015). A phase III randomized trial of adding topical nitroglycerin to first-line chemotherapy for advanced nonsmall-cell lung cancer: the Australasian lung cancer trials group NITRO trial. Annals of Oncology, 26(11), 2280-2286.	2008-11-21 17:41:17	2009-05-15	2015-11-01	2009	Australia	University	12608000588392	Andrew Davidson		A Phase III, randomised trial of adding nitroglycerin to first line chemotherapy to improve progression free survival in advanced non-small cell lung cancer	83317	Cancer
83320	Yes.	yes	Stone GW, Teirstein PS, Meredith IT, Farah B, Dubois CL, Feldman RL, Dens J, Hagiwara N, Allocco DJ, Dawkins KD; PLATINUM Trial Investigators. A prospective, randomized evaluation of a novel everolimus-eluting coronary stent: the PLATINUM (a Prospective, Randomized, Multicenter Trial to Assess an Everolimus-Eluting Coronary Stent System [PROMUS Element] for the Treatment of Up to Two de Novo Coro…	2008-11-19 09:05:34	2009-01-01	2011-04-04	2009	Australia	Commercial sector/Industry	12608000582358	Ian T Meredith	Other registration: NCT00823212. PLATINUM STUDY	A Prospective, Randomised, Multicentre Trial to Assess an Everolimus-Eluting Coronary Stent System (PROMUS Element) for the Treatment of up to two De Novo Coronary Artery Lesions	83320	Cardiovascular
83323	Yes.	yes	Rao A, Steels E, Inder WJ, Abraham S, Vitetta L. Testofen, a specialised Trigonella foenum-graecum seed extract reduces age-related symptoms of androgen decrease, increases testosterone levels and improves sexual function in healthy aging males in a double-blind randomised clinical study.Aging Male. 2016 Jun;19(2):134-42. doi: 10.3109/13685538.2015.1135323	2011-08-05 15:23:01	2009-01-02	2016-01-20	2009	Australia	Commercial sector/Industry	12611000830998	Dr. Beth Steels		A double-blind, randomised, placebo-controlled study to evaluate the effect of an orally-dosed herbal formulation containing Testofen, on sexual function, performance, and serum testosterone levels in healthy males.	83323	Alternative and complementary medicine
83326	No.	no		2009-01-09 13:56:25	2009-01-01		2009	Australia	Hospital	12609000018213	Raymond Chan	only protocol published	The effects of an orientation program conducted by a multidisciplinary team on self-efficacy and anxiety of newly registered cancer patients: A randomised controlled trial	83326	Cancer
83327	Yes.	yes	Fetal MCA Doppler to time intrauterine transfusions in red cell alloimmunisation: Dodd, Jodie M; Andersen, Chad; Dickinson, Jan E; Louise, Jennie; Deussen, Andrea; Grivell, Rosalie M; Voto, Liliana; Kilby, Mark; Windrim, Rory; Ryan, Greg; MCA Doppler Study Group DOI:10.1002/uog.18807	2008-12-17 14:05:17	2009-01-01	2017-07-12	2009	Australia	University	12608000643370	Jodie Dodd		Fetal Middle Cerebral Artery (MCA) Doppler to time second and subsequent transfusions for women with red cell alloimmunisation: A randomised trial	83327	Reproductive Health and Childbirth
83330	Yes.	yes	10.1017/S0007114511006519 Effect of altering dietary n -6: n -3 PUFA ratio on cardiovascular risk measures in patients treated with statins: a pilot study Lee, Sabrina P. S ; Dart, Anthony M ; Walker, Karen Z ; O'dea, Kerin ; Chin-dusting, Jaye P. F ; Skilton, Michael R British Journal of Nutrition, 2012, Vol.108(7), pp.1280-1285	2009-06-16 11:02:59	2007-11-21	2011-12-20	2007	Australia	Other Collaborative groups	12609000464268	Michael Skilton		Randomised crossover trial of high and low dietary omega-6/omega-3 fatty acid ratios on arterial compliance, and CD11b expression in patients treated with statins	83330	Cardiovascular
83332	No.	no		2008-12-16 14:27:39	2009-01-12		2009	Australia	Individual	12608000635369	Dr A Edwards		A randomized control trial of manual ventilations as a strategy to reduce shoulder pain in obese patients undergoing laparoscopic adjustable gastric banding.	83332	Anaesthesiology
83338	No.	yes	Adjuvant sorafenib… Eisen T, Journal of clinical oncology 38 (34) 4064-4075	2009-01-21 09:43:21	2009-05-01	2020-12-01	2009	Australia	Other Collaborative groups	12609000048280	SORCE Trial Coordinator	Results (what is minimum worthwhile benefit) from 3 months published jul 15. Main outcomes at 1 year and 3 year. -> 3 year results should be out soon.	A phase III randomised double-blind study comparing Sorafenib with placebo in patients with resected primary renal cell carcinoma at high or intermediate risk of relapse.	83338	Cancer
83347	Yes.	yes	Borland M, Milsom S, Esson A.Equivalency of two concentrations of fentanyl administered by the intranasal route for acute analgesia in children in a paediatric emergency department: a randomized controlled trial.Emerg Med Australas. 2011 Apr;23(2):202-8. doi: 10.1111/j.1742-6723.2011.01391.x.	2009-04-15 10:26:27	2009-02-01	2011-02-08	2009	Australia	Hospital	12609000172202	Meredith Borland		Equivalency of two concentrations of fentanyl administered by the intranasal route for acute analgesia in children in a paediatric emergency department	83347	Injuries and Accidents
83350	No.	thesis	thesis only	2009-01-08 12:26:32	2009-03-01	2011-11-01	2009	New Zealand	University	12609000012279	Dr Patries Herst	Only thesis: Parsons, E. K. (2011).Begley, A. (2011). The Effects of Comvita Manuka Honey on Oral Mucositis in Patients treated with Radiation Therapy to the Head and Neck (Thesis, Bachelor of Health Sciences with Honours). University of Otago. Retrieved from http://hdl.handle.net/10523/202	The Effect of Comvita Manuka Honey on the Extent of Oral Mucositis in 120 Patients treated with Radiation Therapy for Head and Neck malignancies	83350	Oral and Gastrointestinal
83351	Yes.	yes	Pedersen E, Lange K, Clifton P. Effect of carbohydrate restriction in the first meal after an overnight fast on glycemic control in people with type 2 diabetes: a randomized trial. Am J Clin Nutr. 2016 Nov;104(5):1285-1291.	2009-05-22 10:24:02	2009-05-04	2016-10-12	2009	Australia	Government body	12609000331235	Associate Prof Peter Clifton		A randomised crossover trial to investigate the effect of a high carbohydrate versus a low carbohydrate breakfast on diurnal blood glucose excursion in Type 2 Diabetics.	83351	Metabolic and Endocrine
83353	Yes.	yes	//Through library Reid, K., Pockney, P., Draganic, B., & Smith, S. R. (2010). Barrier wound protection decreases surgical site infection in open elective colorectal surgery: a randomized clinical trial. Diseases of the Colon & Rectum, 53(10), 1374-1380.	2009-01-12 10:00:22	2007-01-01	2010-10-01	2007	Australia	Individual	12609000020280	Brian Draganic		Randomised control trial of adults undergoing elective open colorectal resection, comparing the use of a "wound protector" with traditional retraction techniques in terms of the incidence of surgical site infection.	83353	Infection
83354	No.	no		2009-01-09 17:37:04	2009-01-14		2009	Australia	Individual	12609000019202	Ms Erin Howden	no citation	Effect of lifestyle intervention on Chronic Kidney Disease Skeletal Muscle	83354	Renal and Urogenital
83365	Yes.	yes	Tang P, Chan HK, Rajbhandari D, Phipps P.Method to introduce mannitol powder to intubated patients to improve sputum clearance. J Aerosol Med Pulm Drug Deliv. 2011 Feb;24(1):1-9. doi: 10.1089/jamp.2010.0825.	2009-03-11 14:00:15	2009-03-01	2010-10-20	2009	Australia	Individual	12609000145202	A/Prof Paul Phipps		Safety and efficacy of dry powder mannitol inhalation by intubated patients with sputum retention	83365	Respiratory
83366	Yes.	yes	Tang CY, Blackstock FC, Clarence M, Taylor NF.Early rehabilitation exercise program for inpatients during an acute exacerbation of chronic obstructive pulmonary disease: a randomized controlled trial. J Cardiopulm Rehabil Prev. 2012 May-Jun;32(3):163-9. doi: 10.1097/HCR.0b013e318252f0b2.	2008-12-03 15:02:37	2009-03-01	2012-05-01	2009	Australia	Individual	12608000605392	Clarice Youci Tang		A phase 1 trial of exercise for patients admitted to hospital with acute exacerbation of chronic obstructive pulmonary disease (COPD)- the safety and feasibility of exercise programme.	83366	Respiratory
83369	Yes.	yes	Marley JV, Atkinson D, Kitaura T, Nelson C, Gray D, Metcalf S, Maguire GP.The Be Our Ally Beat Smoking (BOABS) study, a randomised controlled trial of an intensive smoking cessation intervention in a remote aboriginal Australian health care setting.BMC Public Health. 2014 Jan 13;14:32. doi: 10.1186/1471-2458-14-32.	2008-12-03 13:25:05	2008-12-08	2014-01-13	2009	Australia	University	12608000604303	Julia Marley		A randomised controlled trial in Indigenous Australian clients of primary health care services of a twelve month intensive multidimensional smoking cessation intervention with a primary end point of sustained cessation at twelve months from the beginning of the intervention.	83369	Public Health
83383	Yes.	yes	Wong, R H X; Howe, P R C; Buckley, J D; Coates, A M; Kunz, I; Berry, N M, Acute resveratrol supplementation improves flow-mediated dilatation in overweight/obese individuals with mildly elevated blood pressure, Nutrition, metabolism, and cardiovascular diseases, 2011, 21(11), 851 – 856.	2009-01-12 11:39:20	2008-12-01	2011-11-01	2009	Australia	Individual	12609000023257	Professor Peter Howe		Resveratrol supplementation for improving endothelium dependent vasodilator function and attenuating pressor responses to exercise in obese people with elevated blood pressure.	83383	Cardiovascular
83386	Yes.	yes	Varney JE, Weiland TJ, Inder WJ, Jelinek GA.Effect of hospital-based telephone coaching on glycaemic control and adherence to management guidelines in type 2 diabetes, a randomised controlled trial. Intern Med J. 2014 Sep;44(9):890-7. doi: 10.1111/imj.12515.	2009-01-30 14:04:56	2009-04-01	2014-06-25	2009	Australia	Hospital	12609000075280	Jane Varney		Is the Health Management Coaching model effective at improving risk factor status and increasing adherence to monitoring requirements in people with diabetes?	83386	Metabolic and Endocrine
83390	Yes.	yes	Dixon AJ, Anderson SJ, Mazzurco JD, Steinman HK.Novel photodynamic therapy does not prevent new skin cancers--randomized controlled trial.Dermatol Surg. 2014 Apr;40(4):412-9.	2009-01-15 14:23:38	2009-01-01	2014-02-18	2009	Australia	Commercial sector/Industry	12609000025235	Dr. Anthony Dixon		Randomized controlled clinical trial of photodynamic therapy treatment for the prevention of skin cancers on the face for patients with a history of a skin cancer on the face	83390	Skin
83400	Yes.	yes	O'Sullivan K, Murray E, Sainsbury D. The effect of warm-up, static stretching and dynamic stretching on hamstring flexibility in previously injured subjects. BMC Musculoskelet Disord. 2009 Apr 16;10:37. doi: 10.1186/1471-2474-10-37. PMID: 19371432; PMCID: PMC2679703.	2008-12-17 10:57:08	2007-09-01	2009-04-16	2007	Ireland	Individual	12608000638336	Kieran O'Sullivan		The Effect of Warm-up, Static Stretching and Dynamic Stretching on Hamstring Flexibility in an Athletic Population	83400	Musculoskeletal
83403	Yes.	yes	DOI: 10.1111/anae.13292 A randomised controlled trial of peri-operative pregabalin vs. placebo for video-assisted thoracoscopic surgery. Anaesthesia. 71 (2) (pp 192-197), 2016.	2014-05-23 15:02:41	2007-10-01	2015-11-14	2007	Australia	Individual	12614000554662	Dr. Alex Konstantatos		A Prospective Study of the Effects of Pregabalin versus Placebo on the incidence and intensity of pain after thoracoscopic surgery	83403	Anaesthesiology
83405	No.	yes	10.1016/j.vaccine.2014.07.078 Intranasal seasonal influenza vaccine and a TLR-3 agonist, rintatolimod, induced cross-reactive IgA antibody formation against avian H5N1 and H7N9 influenza HA in humans Vaccine, Volume 32, Issue 42, 22 September 2014, Pages 5490-5495	2009-02-04 14:54:54	2007-03-01	2014-08-13	2007	Australia	Commercial sector/Industry	12609000083291	CNS Project Manager	Citation: Drug is correct (under a different name) and it is in healthy volunteers. But the age range is much different, and the dose, delivery system and timetable of the drug is much different. Not found otherwise.	A Randomized, Double-blind, Placebo-controlled Study of the Dosaging of AMPLIGEN 'Registered trade mark' (POLY I: POLY C12U), an Immunostimulant, in Conjunction With Influenza Vaccination in active healthy volunteers.	83405	Infection
83406	No.	no		2009-01-07 11:09:12	2009-01-01		2009	Australia	Individual	12609000007235	Dr Kenneth Nunn	trial stopped early	In female adolescents with anorexia nervosa, does supplementation with L-tyrosine, when compared with usual treatment alone, lead to improvements in eating disorders psychopathology?	83406	Mental Health
83411	Yes.	yes	Joseph K.-S. Lee, Anna Rosamilia, Peter L. Dwyer, Yik N. Lim, Reinhold Muller, Randomized trial of a single incision versus an outside-in transobturator midurethral sling in women with stress urinary incontinence: 12 month results, American Journal of Obstetrics and Gynecology, Volume 213, Issue 1, 2015, Pages 35.e1-35.e9, ISSN 0002-9378, https://doi.org/10.1016/j.ajog.2015.01.040. (http://www.sc…	2008-12-09 16:49:26	2009-01-15	2015-07-01	2009	Australia	Individual	12608000624381	Dr Joseph Lee	found, with much difficulty. Confirmed with actrn.	In female patients with Stress Urinary Incontinence, is MiniArc as good as Monarc in objective cure rates?	83411	Surgery
83414	Yes.	yes	Nguyen T, Slater P, Cyna AM.Open vs specific questioning during anaesthetic follow-up after Caesarean section.Anaesthesia. 2009 Feb;64(2):156-60. doi: 10.1111/j.1365-2044.2008.05734.x.	2009-02-19 14:46:10	2009-01-01	2009-01-12	2009	Australia	Hospital	12609000121268	Dr Allan Cyna		Open versus specific questioning to assess pain during anaesthetic follow-up after caesarean birth: a randomised trial	83414	Anaesthesiology
83417	Yes.	yes	Isbister, G. K., Page, C. B., Buckley, N. A., Fatovich, D. M., Pascu, O., MacDonald, S. P., ... & RAVE Investigators. (2014). Randomized controlled trial of intravenous antivenom versus placebo for latrodectism: The second Redback Antivenom Evaluation (RAVE-II) study. Annals of emergency medicine, 64(6), 620-628.	2009-01-23 15:26:23	2008-12-15	2014-12-01	2009	Australia	Hospital	12609000063213	Geoff Isbister	listing is rave 1, actrn is rave 2. found - citation is rave 2	Randomised controlled trial of intravenous antivenom versus placebo in the treatment of pain and systemic effects in redback spider bite	83417	Injuries and Accidents
83425	Yes.	yes	WILKINSON, V. E. et al. Assessing the validity of eyelid parameters to detect impairment due to benzodiazepines. Human Psychopharmacology: Clinical & Experimental, [s. l.], v. 35, n. 2, p. 1–9, 2020.Jackson ML, Kennedy GA, Clarke C, Gullo M, Swann P, Downey LA, Hayley AC, Pierce RJ, Howard ME. The utility of automated measures of ocular metrics for detecting driver drowsiness during extended wake…	2009-05-18 13:41:34	2008-03-01	2015-12-10	2009	Australia	Hospital	12609000289213	Bronwyn Stevens	Benzos not sleep loss and alcohol Wilkenson 2020 but only looking at	Ocular measures for detection of driving impairment due to sleep loss, alcohol and benzodiazepine use	83425	Injuries and Accidents
83429	Yes.	yes	Daly RM, O'Connell SL, Mundell NL, Grimes CA, Dunstan DW, Nowson CA.Protein-enriched diet, with the use of lean red meat, combined with progressive resistance training enhances lean tissue mass and muscle strength and reduces circulating IL-6 concentrations in elderly women: a cluster randomized controlled trial. Am J Clin Nutr. 2014 Apr;99(4):899-910. doi: 10.3945/ajcn.113.064154.	2009-05-04 11:41:42	2009-01-05	2014-01-29	2009	Australia	University	12609000223235	Robin Daly		The effect of increased consumption of lean read meat with regular exercise on inflammation markers, and muscle health and functional performance in elderly women.	83429	Diet and nutrition
83434	Yes.	yes	Gilfillan D, Parker G, Sheppard E, Manicavasagar V, Paterson A, Blanch B, McCraw S. Is cognitive behaviour therapy of benefit for melancholic depression?Compr Psychiatry. 2014 May;55(4):856-60. doi: 10.1016/j.comppsych.2013.12.017.	2009-01-22 15:18:03	2009-01-21	2013-12-21	2009	Australia	University	12609000052235	Professor Gordon Parker		Differential Treatment Effectiveness in Patients with the melancholic sub-type of depression	83434	Mental Health
83441	No.	no		2009-01-19 13:46:34	2009-02-01		2009	Australia	Hospital	12609000034235	Dr. Anna Murphy		For people with stroke, does botulinum toxin or ankle foot orthosis provide better control of knee hyperextension in the stance phase of gait?	83441	Stroke
83442	Yes.	yes	Gianoudis J, Bailey CA, Ebeling PR, Nowson CA, Sanders KM, Hill K, Daly RM.Effects of a targeted multimodal exercise program incorporating high-speed power training on falls and fracture risk factors in older adults: a community-based randomized controlled trial. J Bone Miner Res. 2014 Jan;29(1):182-91. doi: 10.1002/jbmr.2014.	2009-02-13 12:21:28	2008-12-01	2013-12-19	2009	Australia	University	12609000100291	Robin Daly		Effectiveness and feasibility of a multi-site, multi-faceted exercise intervention combined with an osteoporosis education program on bone mineral density, muscle function and quality of life in community dwelling older adults at risk of osteoporosis.	83442	Musculoskeletal
83447	No.	no		2009-02-03 14:42:40	2009-04-06		2009	Australia	Individual	12609000080224	Melinda Burnett	pub listing is not trial	A Double-Blind, Placebo-controlled Crossover Clinical Trial of Desmopressin for the Treatment of Orthostatic Hypotension and Nocturia in Parkinson’s Disease	83447	Neurological
83450	No.	no		2009-02-10 10:26:54	2009-01-01		2009	Australia	University	12609000088246	Luke Xantidis		The efficacy of nalgesic (curcumin) in the treatment of pain in patients with osteoarthritis of the thumb	83450	Inflammatory and Immune System
83451	No.	no		2009-01-28 16:51:03	2009-02-01		2009	Australia	Hospital	12609000072213	A/Prof T Loughnan		Comparison of 0.5mg/kg and 1mg/kg Suxamethonium in patients undergoing voluntary ECT(Electroconvulsive Therapy)	83451	Anaesthesiology
83455	Yes.	yes	Sugaya NN, Silva ÉF, Kato IT, Prates R, Gallo CB, Pellegrini VD. Low Intensity laser therapy in patients with burning mouth syndrome: a randomized, placebo-controlled study. Braz Oral Res. 2016 Oct 10;30(1):e108. doi: 10.1590/1807-3107BOR-2016.vol30.0108.	2009-05-26 10:38:45	2009-01-05	2016-10-10	2009	Brazil	University	12609000357257	Norberto Nobuo Sugaya		Infrared laser irradiation applied to the treatment of burning mouth syndrome patients.	83455	Oral and Gastrointestinal
83457	Yes.	yes	Caldwell PH, Sureshkumar P, Kerr MI, Hamilton S, Teixeira-Pinto A, Macaskill P, Craig JC. A randomised controlled trial of a code-word enuresis alarm. Arch Dis Child. 2016 Apr;101(4):326-31. doi: 10.1136/archdischild-2015-308564.	2009-01-28 13:56:21	2009-04-01	2015-12-08	2009	Australia	Government body	12609000070235	Patrina Caldwell		A randomised controlled trial comparing the proportion of patients with nocturnal enuresis cured at 4 months by the code game alarm or with the standard enuresis alarm	83457	Renal and Urogenital
83458	Yes.	yes	Myburgh JA, Finfer S, Bellomo R, Billot L, Cass A, Gattas D, Glass P, Lipman J, Liu B, McArthur C, McGuinness S, Rajbhandari D, Taylor CB, Webb SA; CHEST Investigators; Australian and New Zealand Intensive Care Society Clinical Trials Group. Hydroxyethyl starch or saline for fluid resuscitation in intensive care.N Engl J Med. 2012 Nov 15;367(20):1901-11. doi: 10.1056/NEJMoa1209759.	2009-05-12 09:38:50	2009-12-16	2012-11-15	2009	Australia	Other	12609000245291	Prof John Myburgh	NCT00935168.	A multicentre randomised controlled trial of fluid resuscitation with 6% hydroxyethyl starch (130/0.4) compared to saline (0.9% sodium chloride) on all cause mortality in intensive care patients.	83458	Other
83461	Yes.	yes	Fransen M, Nairn L, Bridgett L, Crosbie J, March L, Parker D, Crawford R, Harmer AR. Post-Acute Rehabilitation After Total Knee Replacement: A Multicenter Randomized Clinical Trial Comparing Long-Term Outcomes.Arthritis Care Res (Hoboken). 2017 Feb;69(2):192-200. doi: 10.1002/acr.23117.	2009-01-23 10:07:36	2009-06-01	2016-11-21	2009	Australia	Individual	12609000054213	Dr Marlene Fransen		Effectiveness and cost-effectiveness of a novel rehabilitation strategy in people undergoing primary total knee replacement surgery. The MARKER (Maximum Recovery After Knee Replacement Surgery) Study.	83461	Musculoskeletal
83462	Yes.	yes	Sun S, Xu H, Ngeh L. The evaluation of chinese therapeutic food for the treatment of moderate dyslipidemia. Evid Based Complement Alternat Med. 2012;2012:508683. doi: 10.1155/2012/508683.	2009-02-10 13:38:29	2009-02-16	2012-03-14	2009	Australia	University	12609000092291	Dr Hong Xu		In patients with dyslipidemia, is the selected Chinese therapeutic food (specifically an extrat combining Hawthorn fruit and Chinese kiwi fruit) better than placebo, for regulating abnormal blood lipid levels?	83462	Alternative and complementary medicine
83466	Yes.	yes	10.1111/j.1469-8749.2009.03609.x [doi] An internet-based physical activity intervention for adolescents with cerebral palsy: a randomized controlled trial. Developmental Medicine & Child Neurology. 52(5):448-55, 2010 May.	2009-01-07 15:51:25	2007-03-01	2010-01-28	2007	Australia	University	12609000010291	Carol Maher		A randomized controlled trial to test an internet-based program aimed at improving physical activity behaviours in adolescents with cerebral palsy	83466	Physical Medicine / Rehabilitation
83467	No.	no		2009-02-11 14:16:04	2009-03-01		2009	Australia	University	12609000098235	Dr Min Zhang		A pilot randomised controlled trial to evaluate the effects of Green Tea Polyphenols on Serum Hormone Levels in healthy women	83467	Cancer
83470	Yes.	yes	Andrews G, Davis M, Titov N: Effectiveness randomized controlled trial of face to face versus Internet cognitive behaviour therapy for social phobia. Australian and New Zealand Jourl of Psychiatry. 2011, 45(4): 337-340. https://doi.org/10.3109/00048674.2010.538840	2011-06-20 15:19:24	2009-03-01	2011-02-16	2009	Australia	Hospital	12611000626965	Gavin Andrews		In patients seeking treatment for social phobia internet cognitive behaviour therapy will be compared with face to face cognitive behaviour therapy on the reduction in social phobia scores.	83470	Mental Health
83480	Yes.	yes	Raghu, G., Million-Rousseau, R., Morganti, A., Perchenet, L., Behr, J., & MUSIC Study Group. (2013). Macitentan for the treatment of idiopathic pulmonary fibrosis: the randomised controlled MUSIC trial. European Respiratory Journal, 42(6), 1622-1632. DOI: 10.1183/09031936.00104612	2009-06-15 12:38:00	2009-05-27	2013-11-30	2009	Australia	Commercial sector/Industry	12609000458235	Dr Glen Pater	(NCT00903331)	A double-blind, randomized, placebo-controlled, multicenter, parallel group study to evaluate the efficacy, safety, and tolerability of macitentan in patients with idiopathic pulmonary fibrosis.	83480	Respiratory
83485	Yes.	yes	Ilyas S, Symons J, Bradley WP, Segal R, Taylor H, Lee K, Balkin M, Bain C, Ng I. A prospective randomised controlled trial comparing tracheal intubation plus manual in-line stabilisation of the cervical spine using the Macintosh laryngoscope vs the McGrath(®) Series 5 videolaryngoscope. Anaesthesia. 2014 Dec;69(12):1345-50. doi: 10.1111/anae.12804.	2009-04-09 15:44:36	2009-03-01	2014-08-02	2009	Australia	Charities/Societies/Foundations	12609000171213	Dr. Pierre Bradley		In patients with a simulated unstable cervical spine, does laryngoscopy with a McGrath videolaryngoscope versus a Macintosh laryngoscope result in faster intubation, better laryngoscopic view and reduced intubation difficulty?	83485	Anaesthesiology
83486	No.	no		2009-03-17 14:07:31	2009-07-30		2009	Australia	Hospital	12609000152224	Tanya Cole		The effect of early mobilisation on functional outcomes following a stable, extra-articular metacarpal fracture.	83486	Physical Medicine / Rehabilitation
83487	Yes.	yes	Farajzadeh S, Hakimi Parizi M, Haghdoost AA, Mohebbi A, Mohammadi S, Pardakhty A, Eybpoosh S, Heshmatkhah A, Vares B, Saryazdi S, Fekri AR, Mohebbi E. Comparison between intralesional injection of zinc sulfate 2 % solution and intralesional meglumine antimoniate in the treatment of acute old world dry type cutaneous leishmaniasis: a randomized double-blind clinical trial. J Parasit Dis. 2016 Sep;…	2009-02-18 11:54:53	2009-01-01	2014-11-22	2009	Iran, Islamic Republic Of	University	12609000115235	Saeedeh Farajzadeh		comparison between Intralesional injection of 2% zinc sulfate and intralesional glucantime in treatment of cutaneous leishmaniasis.	83487	Skin
83488	Yes.	yes	Farajzadeh S, Heshmatkhah A, Vares B, Mohebbi E, Mohebbi A, Aflatoonian M, Eybpoosh S, Sharifi I, Aflatoonian MR, Shamsi Meymandi S, Fekri AR, Mostafavi M. Topical terbinafine in the treatment of cutaneous leishmaniasis: triple blind randomized clinical trial.J Parasit Dis. 2016 Dec;40(4):1159-1164.	2009-02-18 11:48:41	2009-01-01	2015-01-22	2009	Iran, Islamic Republic Of	University	12609000113257	Saeedeh Farajzadeh		The comparison between topical terbinafine and placebo in the treatment of cutaneous leishmaniasis	83488	Skin
83489	Yes.	yes	Haines, T. P., Bell, R. A., & Varghese, P. N. (2010). Pragmatic, cluster randomized trial of a policy to introduce low?low beds to hospital wards for the prevention of falls and fall injuries. Journal of the American Geriatrics Society, 58(3), 435-441.	2009-05-12 08:50:55	2007-11-01	2010-03-11	2007	Australia	Individual	12609000243213	Dr Terry Haines		Does providing low-low beds to hospital wards reduce the risk of accidental falls amongst hospital patients compared to not having any low-low beds	83489	Injuries and Accidents
83495	No.	no		2009-01-28 12:11:56	2009-02-02		2009	Australia	Hospital	12609000069257	Ms Bianca Levkovich		In intensive care patients with sepsis, are extended (prolonged) infusions of cefepime, compared to conventional intermittent dosing, more effective in achieving and maintaining plasma concentrations above pharmacodynamic breakpoints?	83495	Infection
83497	Yes.	yes	Leong T, Smithers BM, Haustermans K, Michael M, Gebski V, Miller D, Zalcberg J, Boussioutas A, Findlay M, O'Connell RL, Verghis J, Willis D, Kron T, Crain M, Murray WK, Lordick F, Swallow C, Darling G, Simes J, Wong R. TOPGEAR: A Randomized, Phase III Trial of Perioperative ECF Chemotherapy with or Without Preoperative Chemoradiation for Resectable Gastric Cancer: Interim Results from an Internat…	2009-01-19 14:56:27	2009-05-30	2017-03-23	2009	Australia	Other Collaborative groups	12609000035224	Trevor Leong		TOP GEAR: Trial of Preoperative Therapy for Gastric and Esophagogastric Junction Adenocarcinoma A randomised II/III trial of preoperative chemoradiotherapy versus preoperative chemotherapy for resectable gastric cancer	83497	Cancer
83500	Yes.	yes	Jesudason, C., Stiller, K., McInnes, M., & Sullivan, T. (2012). A physiotherapy service to an emergency extended care unit does not decrease admission rates to hospital: a randomised trial. Emerg Med J, 29(8), 664-669. doi:10.1136/emermed-2011-200157	2009-02-16 11:53:55	2009-02-01	2011-09-06	2009	Australia	Individual	12609000106235	Kathy Stiller		Effect of physiotherapy for patients in the Emergency Extended Care Unit on the rate of admission to hospital	83500	Physical Medicine / Rehabilitation
83501	Yes.	yes	Killick, R., Hoyos, C. M., Melehan, K. L., Dungan, G. C., Poh, J., & Liu, P. Y. (2015). Metabolic and hormonal effects of ‘catch-up’sleep in men with chronic, repetitive, lifestyle-driven sleep restriction. Clinical endocrinology, 83(4), 498-507.	2009-02-20 10:38:33	2009-02-20	2015-10-15	2009	Australia	Charities/Societies/Foundations	12609000123246	A/Prof Peter Liu		The effect of restorative sleep on the predisposition towards insulin resistance and diabetes in healthy volunteers between aged 18 and 50: "The catch-up study"	83501	Metabolic and Endocrine
83502	No.	no		2009-02-23 16:15:05	2009-04-13		2009	Australia	Individual	12609000131257	Holly Evans		An investigation into the effect of a supervised and home-based resistance training program on lower limb strength and sensation in female adults with Type 2 Diabetes	83502	Metabolic and Endocrine
83504	No.	no		2009-02-27 15:38:10	2009-03-31		2009	Australia	University	12609000134224	Associate Professor Tony Okely		Effect of a Community-Based After School Program on Preventing Unhealthy Weight Gain among Overweight and Obese Adolescents.	83504	Diet and nutrition
83506	Yes.	yes	Bonfigli, A. R., Boemi, M., Festa, R., Bonazzi, P., Brandoni, G., Spazzafumo, L., ... & Testa, R. (2016). Randomized, double-blind, placebo-controlled trial to evaluate the effect of Helicobacter pylori eradication on glucose homeostasis in type 2 diabetic patients. Nutrition, Metabolism and Cardiovascular Diseases, 26(10), 893-898.	2009-05-13 11:44:47	2007-10-24	2016-07-01	2007	Italy	Hospital	12609000255280	Roberto Testa		Randomised, double blind, placebo controlled study to investigate the efficacy of Helicobacter pylori eradication using Esomeprazole, Clarithromycin and Amoxicillin on glucose homeostasis in type 2 diabetes metabolism.	83506	Metabolic and Endocrine
83513	Yes.	yes	Narelle M. Berry, Matthew J. Robinson, Janet Bryan, Jonathan D. Buckley, Karen J. Murphy, and Peter R.C. Howe.The Journal of Alternative and Complementary Medicine.Jul 2011.635-637.http://doi.org/10.1089/acm.2010.0450	2009-03-06 12:45:25	2009-03-01	2013-01-01	2009	Australia	Individual	12609000140257	Dr. Janet Bryan		Effects of Neuravena 'registered trade mark' (wild oat extract) on cerebral blood flow, blood pressure responses, cognitive performance and psychological well-being in Australian adults with mild cognitive impairment (MCI).	83513	Mental Health
83518	No.	no		2009-02-11 14:05:11	2009-03-02		2009	Australia	University	12609000095268	Carolyn Ee	Study protocol published	A randomised controlled pilot study of the efficacy of needle acupuncture vs placebo acupuncture in reducing vasomotor symptom severity and frequency in women during the postmenopause and menopausal transition	83518	Reproductive Health and Childbirth
83520	Yes.	yes	Cynan Lewis1,2, Tina Souvlis3 and Michele Sterling. Strain-Counterstrain therapy combined with exercise is not more effective than exercise alone on pain and disability in people with acute low back pain: a randomised trial (3) Strain-Counterstrain therapy combined with exercise is not more effective than exercise alone on pain and disability in people with acute low back pain: A randomised trial…	2009-02-06 09:50:30	2009-01-27	2011-01-01	2009	Australia	University	12609000084280	Cynan Lewis		A randomised, controlled clinical trial of the effects of passive body positioning treatment for low back pain	83520	Physical Medicine / Rehabilitation
83522	No.	no		2009-03-06 17:11:42	2009-02-01		2009	Australia	University	12609000141246	Nick Pavlakis		MATES: A phase III trial of anti-angiogenic agent Thalidomide in patients with unresectable malignant mesothelioma who are not progressing after first line therapy compared to no additional treatment after chemotherapy to assess the effectiveness of Thalidomide using time to progression.	83522	Cancer
83524	Yes.	yes	The ß-Blocker to Lower Cardiovascular Dialysis Events (BLOCADE) Feasibility Study: A Randomized Controlled Trial. Roberts MA, Pilmore HL, Ierino FL, Badve SV, Cass A, Garg AX, Isbel NM, Krum H, Pascoe EM, Perkovic V, Scaria A, Tonkin AM, Vergara LA, Hawley CM; BLOCADE Study Collaborative Group. Am J Kidney Dis. 2015 Dec 22. pii: S0272-6386(15)01394-3. doi: 10.1053/j.ajkd.2015.10.029. PMID: 267178…	2009-04-16 17:01:04	2011-04-01	2016-06-01	2011	Australia	University	12609000174280	Dr Matthew Roberts	pilot	A randomised controlled trial of the beta-blocker carvedilol versus placebo to reduce cardiovascular morbidity and mortality in high-risk patients receiving dialysis: the Beta-blocker to LOwer CArdiovascular Dialysis Events (BLOCADE) Feasibility Study	83524	Renal and Urogenital
83526	No.	no		2009-02-23 15:39:05	2009-03-16		2009	Australia	Hospital	12609000130268	Sarah Threlfall		A comparison of preoperative and postoperative physiotherapy versus postoperative physiotherapy alone for patients undergoing elective upper abdominal surgery. A randomised controlled trial investigating the effects on patient anxiety, postoperative pulmonary complications and overall physiotherapy contact time.	83526	Surgery
83527	Yes.	yes	10.1016/S0140-6736(15)01167-8 Cediranib in patients with relapsed platinum-sensitive ovarian cancer (ICON6): a randomised, double-blind, placebo-controlled phase 3 trial The Lancet, Volume 387, Issue 10023, 12–18 March 2016, Pages 1066-1074 appendix pdf saved	2010-02-18 12:27:02	2011-01-01	2016-03-11	2011	Australia	Commercial sector/Industry	12610000160033	Julie Martyn	See also ICON-6: the danger of changing study design midstream 10.1016/S0140-6736(16)00658-9	ICON6 is a randomised three-arm, three stage, double-blind, placebo-controlled multicentre Gynaecologic Cancer InterGroup (GCIG) phase III trial, designed to evaluate the safety and efficacy of platinum-based chemotherapy in combination with cediranib in women with platinum-sensitive relapsed ovarian cancer. Cediranib (AZD2171) will be administered during platinum-based chemotherapy only (concurr…	83527	Cancer
	Yes.	yes	Vanlint, Simon J., and Karin Ried. "Efficacy and tolerability of calcium, vitamin D and a plant-based omega-3 oil for osteopenia: A pilot RCT." Maturitas 71.1 (2012): 44-48.	2009-05-11 12:16:01	2009-02-01	2012-01-01	2009	Australia	Charities/Societies/Foundations	12609000238279	Dr Simon Vanlint		Plant-based omega-3 fatty acid supplementation, acceptability and efficacy for bone health	83529	Musculoskeletal
83530	Yes.	yes	Hale L, Waters D, Herbison PA. A randomised controlled trial to investigate the effects of water-based exercise to improve falls risk and physical function in older adults with lower extremity osteoarthritis. Archives of Physical Medicine and Rehabilitation 2012; 93: 27-34.	2009-03-12 17:49:58	2009-03-18	2012-01-01	2009	New Zealand	Individual	12609000147280	Dr Leigh Hale	no other study. Looked in medline, embase, central.	A randomised controlled trial on the effects of Aqua Aerobics on improving the falls risk and physical function in older adults with lower extremity osteoarthirits	83530	Physical Medicine / Rehabilitation
83533	Yes.	yes	Int J Surg. 2011;9(5):378-81. doi: 10.1016/j.ijsu.2011.02.012. Epub 2011 Mar 1. Conventional wound management versus a closed suction irrigation method for infected laparotomy wound--a comparative study. Zhen ZJ1, Lai EC, Lee QH, Chen HW, Lau WY, Wang FJ.	2009-03-16 11:54:22	2009-03-09	2011-03-01	2009	China	Individual	12609000149268	Qinghan Li		A Randomized Contolled Trial of Managing Infected Abdominal Wound by Continuous Irrigation and Negative Pressure Suction versus Open Wound Dressings followed by Secondary Suturing in Patients with Abdominal Surgical Wound Infection.	83533	Surgery
83536	Yes.	yes	Simplified sleep restriction for insomnia in general practice: a randomised controlled trial 10.3399/bjgp15X686137	2009-02-23 12:33:37	2009-03-01	2015-07-26	2009	New Zealand	University	12609000127202	Karen Falloon		In those with primary insomnia is modified sleep restriction better than control for improving sleep quality?	83536	Other
83538	No.	no		2009-05-29 17:02:33	2009-04-14		2009	Australia	Government body	12609000385246	Dr Cassandra McIver		A randomized parallel study to investigate the effect of high and standard protein content on gene expression in skeletal muscle and adipose tissue in overweight/obese women.	83538	Diet and nutrition
83542	Yes.	yes	J Physiother. 2012;58(4):231-40. doi: 10.1016/S1836-9553(12)70124-8. Electrical stimulation and splinting were not clearly more effective than splinting alone for contracture management after acquired brain injury: a randomised trial. Leung J1, Harvey LA, Moseley AM, Tse C, Bryant J, Wyndham S, Barry S.	2009-06-22 13:42:49	2009-07-15	2012-12-01	2009	Australia	Government body	12609000495224	Joan Leung		Does a bi-modal approach combining electrical stimulation and splinting produce greater increases in passive wrist extension range of motion compared to splinting alone in adults with acquired brain injury: a randomised controlled trial	83542	Physical Medicine / Rehabilitation
83543	Yes.	yes	Lancet. 2014 Dec 13;384(9960):2132-40. doi: 10.1016/S0140-6736(14)60841-2. Epub 2014 Aug 26. Short-course oral co-trimoxazole versus intramuscular benzathine benzylpenicillin for impetigo in a highly endemic region: an open-label, randomised, controlled, non-inferiority trial. Bowen AC1, Tong SY2, Andrews RM2, O'Meara IM2, McDonald MI3, Chatfield MD2, Currie BJ2, Carapetis JR4.	2009-10-01 17:32:46	2009-12-01	2014-08-27	2009	Australia	Charities/Societies/Foundations	12609000858291	Ross Andrews		An open label randomised controlled trial to determine if 5 days of once-daily oral trimethoprim-sulfamethoxazole or three days of twice-daily oral trimethoprim-sulfamethoxazole will lead to non-inferior cure rates of impetigo compared to a single dose of intramuscular benzathine penicillin G (the current gold standard treatment) in children living in remote Aboriginal communities between the age…	83543	Skin
83544	Yes.	thesis	https://ourarchive.otago.ac.nz/handle/10523/2454 Eyers, S. J. (2012). The Effect of Regular Paracetamol on Bronchial Responsiveness and Asthma Control in Mild to Moderate Asthma (Thesis, Doctor of Philosophy). University of Otago. Retrieved from http://hdl.handle.net/10523/2454	2009-07-07 12:35:07	2009-08-13	2012-04-01	2009	New Zealand	Charities/Societies/Foundations	12609000551291	Sally Eyers	phd thesis, availible, actrn confirmed	A randomised, double-blind, placebo-controlled study to investigate the effect of regular paracetamol on airway responsiveness and asthma control in mild to moderate asthma	83544	Respiratory
83545	Yes.	yes	Spine (Phila Pa 1976). 2013 Nov 1;38(23):1986-94. doi: 10.1097/01.brs.0000435140.61593.4c. Randomized, double-blind, placebo-controlled, trial of transforaminal epidural etanercept for the treatment of symptomatic lumbar disc herniation. Freeman BJ1, Ludbrook GL, Hall S, Cousins M, Mitchell B, Jaros M, Wyand M, Gorman JR.	2009-04-24 11:05:56	2009-03-02	2013-11-01	2009	Australia	Commercial sector/Industry	12609000207213	Professor Guy Ludbrook, Principal Investigator		A randomised, double-blind, placebo-controlled, phase 2a trial of ENBREL (Etanercept) administered by the transforaminal epidural route for the treatment of lumbosacral radiculopathy. (BDCISP2ENBREL)	83545	Anaesthesiology
83548	No.	no		2009-03-20 12:54:22	2009-02-16		2009	New Zealand	University	12609000155291	Sally Merry		An evaluation of an intensive group parenting programme (Hoki ki te Rito/Mellow Parenting) for parents experiencing significant parenting problems on the effects of parental mental health	83548	Mental Health
83550	No.	no		2009-05-11 12:36:37	2009-02-09		2009	Australia	Commercial sector/Industry	12609000240246	Dr Peter Clifton		A 15 week randomised study investigating the effects of phytosterol-rich cheese products on cardiovascular markers on people with hypercholesterolaemia.	83550	Diet and nutrition
83551	Yes.	yes	PLoS One. 2014 Aug 22;9(8):e105609. doi: 10.1371/journal.pone.0105609. eCollection 2014. The effect of azithromycin in adults with stable neutrophilic COPD: a double blind randomised, placebo controlled trial. Simpson JL1, Powell H2, Baines KJ1, Milne D3, Coxson HO4, Hansbro PM1, Gibson PG5.	2009-05-13 14:07:18	2009-03-02	2014-08-22	2009	Australia	Government body	12609000259246	Professor Peter Gibson		A double-blind randomised controlled study of the anti-inflammatory effects of azithromycin 250mg daily for 12 weeks in adults with symptomatic neutrophilic airway disease	83551	Respiratory
83553	No.	no		2009-05-05 14:56:09	2009-02-18		2009	Australia	Other Collaborative groups	12609000227291	A/Prof Liz Reymond	conference	Are there differences in confidence and safety for lay carers administering subcutaneous medications to palliative patients dependent upon whether the lay carer, registered nurse or pharmacist prepares the injection.	83553	Public Health
	Yes.	yes	Pfaff JJ, Alfonso H, Newton RU, et alACTIVEDEP: a randomised, controlled trial of a home-based exercise intervention to alleviate depression in middle-aged and older adultsBritish Journal of Sports Medicine 2014;48:226-232.	2009-03-16 14:55:51	2009-04-06	2013-07-06	2009	Australia	University	12609000150246	Prof Osvaldo Almeida		Randomised trial of a home-based physical activity programme versus usual general practice care for the treatment of depression in adults aged 50 years and older	83555	Mental Health
83561	No.	no		2009-09-15 13:01:13	2009-09-20		2009	Australia	Individual	12609000796280	Dr Benjamin D'Souza		A comparison of a vapocoolant spray (Pain Ease) with Amethocaine Gel (AnGel) to reduce the pain associated with intravenous(IV) cannulation in children.	83561	Anaesthesiology
83562	Yes.	yes	Dunstan DW, Kingwell BA, Larsen R, et al. Breaking Up Prolonged Sitting Reduces Postprandial Glucose and Insulin Responses. Diabetes Care. 2012;35(5):976-983. doi:10.2337/dc11-1931.	2009-08-04 15:33:23	2009-01-31	2012-05-01	2009	Australia	Charities/Societies/Foundations	12609000656235	David Dunstan		The acute effects of a single bout of prolonged sitting on postprandial glucose and lipid metabolism, with and without intermittent bouts of light-intensity or moderate-intensity activity in older overweight adults.	83562	Metabolic and Endocrine
83564	Yes.	yes	Campbell, T., Dunt, D., Fitzgerald, J. L., & Gordon, I. (2013). The impact of patient narratives on self-efficacy and self-care in Australians with type 2 diabetes: stage 1 results of a randomized trial. Health promotion international, 30(3), 438-448.	2009-04-27 10:36:45	2009-09-01	2015-09-01	2009	Australia	University	12609000210279	Tina Campbell		A randomised-controlled trial to evaluate the impact of a patient narrative intervention on self-efficacy and self-care behaviours in Australians with type 2 diabetes.	83564	Metabolic and Endocrine
83566	Yes.	yes	https://doi.org/10.1016/j.plefa.2011.02.002 Milte C, Sinn N*, Street S, Buckley JD, Coates AM, Howe PRC (2011). Erythrocyte polyunsaturated fatty acid status, memory and cognition in older adults with mild cognitive impairment and healthy controls. Prostaglandins, Leukotrienes & Essential Fatty Acids, 84:153-161. //baseline data Sinn N*, Milte C, Street SJ, Buckley JD, Coates AM, Petkov J, Howe P…	2009-04-03 15:47:13	2009-03-01	2011-05-01	2009	Australia	University	12609000167268	Dr Natalie (Sinn) Parletta		Effects of omega-3 fatty acids high in eicosapentaenoic acid (EPA) or docosahexaenoic acid (DHA) vs placebo on cognition and mood in older adults with mild cognitive impairment	83566	Mental Health
83571	No.	no		2009-04-03 14:45:48	2009-04-01		2009	Australia	Charities/Societies/Foundations	12609000166279	Prof. Kerry Mummery		The efficacy of an internet-mediated cardiac rehabilitation program in increasing health-related phsycial activity participation in a sample of Phase II cardiac rehab patients	83571	Cardiovascular
83573	Yes.	yes	Ann Rheum Dis. 2012 Jun;71(6):929-34. doi: 10.1136/annrheumdis-2011-200156. Epub 2012 Jan 23. Effects of skim milk powder enriched with glycomacropeptide and G600 milk fat extract on frequency of gout flares: a proof-of-concept randomised controlled trial. Dalbeth N1, Ames R, Gamble GD, Horne A, Wong S, Kuhn-Sherlock B, MacGibbon A, McQueen FM, Reid IR, Palmano K.	2009-06-17 16:09:08	2009-03-15	2012-01-23	2009	New Zealand	Other Collaborative groups	12609000479202	Nicola Dalbeth		A randomized, placebo controlled trial of milk products for prevention of gout flares	83573	Musculoskeletal
	No.	no		2009-07-10 14:28:00	2009-01-28		2009	Australia	University	12609000568213	Dr Isabelle Jalbert		Prospective, randomised, investigator-masked parallel treatment study in up to 50 participants of the effects of two weeks daily wear of silicone hydrogel lenses used in conjunction with polyhexamethylene biguanide (PHMB) or peroxide-based contact lens solutions on the ocular surface health.	83574	Eye
83577	Yes.	yes	Arthritis Res Ther. 2017 Aug 2;19(1):180. doi: 10.1186/s13075-017-1391-0. Safety, tolerability, clinical, and joint structural outcomes of a single intra-articular injection of allogeneic mesenchymal precursor cells in patients following anterior cruciate ligament reconstruction: a controlled double-blind randomised trial. Wang Y1, Shimmin A2, Ghosh P3, Marks P4, Linklater J5, Connell D6, Hall S7…	2009-11-24 14:31:32	2009-03-17	2017-08-02	2009	Australia	Commercial sector/Industry	12609001018202	Michael DiMuro		A randomised, double-blind, comparator study to assess the safety & tolerability of a single injection into the knee joint of two different doses of MSB-CAR001 combined with Hyaluronan compared to Hyaluronan alone in patients who have recently undergone an Anterior Cruciate Ligament Reconstruction.	83577	Musculoskeletal
83580	Yes.	yes	Eur J Cancer. 2014 Mar;50(4):706-12. doi: 10.1016/j.ejca.2013.11.032. Epub 2013 Dec 17. Randomised, double-blind trial of carboplatin and paclitaxel with daily oral cediranib or placebo in patients with advanced non-small cell lung cancer: NCIC Clinical Trials Group study BR29. Laurie SA1, Solomon BJ2, Seymour L2, Ellis PM2, Goss GD2, Shepherd FA2, Boyer MJ2, Arnold AM2, Clingan P2, Laberge F2, F…	2009-05-12 12:05:30	2009-04-01	2013-12-17	2009	Australia	Government body	12609000247279	Dr. Benjamin Solomon	information from email	BR.29. A double bind randomized trial of cediranib versus placebo in patients receiving paclitaxel/carboplatin chemotherapy for the treatment of advanced or metastatic non-small cell lung cancer.	83580	Cancer
83583	Yes.	yes	J Arthroplasty. 2014 May;29(5):950-4. doi: 10.1016/j.arth.2013.09.036. Epub 2013 Oct 1. Gap balancing sacrifices joint-line maintenance to improve gap symmetry: a randomized controlled trial comparing gap balancing and measured resection. Babazadeh S1, Dowsey MM1, Stoney JD2, Choong PF1.	2009-04-06 15:39:29	2009-04-14	2013-10-01	2009	Australia	Hospital	12609000169246	Michelle Dowsey		Does balanced resection provide a better post-operative functional and radiological result than measured resection in people undergoing a primary total knee arthroplasty.	83583	Inflammatory and Immune System
	Yes.	yes	Titov N, Andrews G, Schwencke G, Solley K, Johnston L, Robinson E. An RCT Comparing Effect of Two Types of Support on Severity of Symptoms for People Completing Internet-Based Cognitive Behaviour Therapy for Social Phobia. Australian & New Zealand Journal of Psychiatry. 2009;43(10):920-926. doi:10.1080/00048670903179228	2009-03-02 12:58:02	2009-03-16	2009-06-12	2009	Australia	University	12609000135213	Prof Dr Nickolai Titov		A randomized controlled trial of Internet based education for social phobia comparing telephone reminders vs. access to an online discussion forum on severity of symptoms of social phobia.	83585	Mental Health
83589	Yes.	yes	Carolyn N. Lorian, Nickolai Titov, Jessica R. Grisham, Changes in risk-taking over the course of an internet-delivered cognitive behavioral therapy treatment for generalized anxiety disorder, Journal of Anxiety Disorders, Volume 26, Issue 1, 2012, Pages 140-149, ISSN 0887-6185, https://doi.org/10.1016/j.janxdis.2011.10.003. (http://www.sciencedirect.com/science/article/pii/S0887618511001678) Abst…	2009-03-02 13:02:03	2009-03-16	2012-01-01	2009	Australia	University	12609000136202	Dr Nickolai Titov		A randomized controlled trial comparing clinician-assisted Internet based education for generalized anxiety disorder (GAD) vs. a waitlist control condition on severity of symptoms of GAD.	83589	Mental Health
	Yes.	yes	https://doi.org/10.1542/peds.2013-0361	2010-03-19 14:43:00	2009-04-01	2013-08-01	2009	Australia	Hospital	12610000230055	Dr Omar Kamlin		A randomised controlled trial of mask versus nasal tube for the stabilisation of preterm infants (born between 24 and 29 complete weeks gestation) in the delivery room.	83594	Reproductive Health and Childbirth
83595	Yes.	yes	Nutr Metab Cardiovasc Dis. 2012 Feb;22(2):109-14. doi: 10.1016/j.numecd.2010.04.012. Epub 2010 Aug 12. Gender-specific inhibition of platelet aggregation following omega-3 fatty acid supplementation. Phang M1, Sinclair AJ, Lincz LF, Garg ML.	2009-04-03 12:08:06	2009-03-01	2010-04-15	2009	Australia	University	12609000164291	Manohar Garg		Supplementation with long chain omega-3 polyunsaturated fatty acids to reduce platelet aggregation differentially by gender in healthy volunteers	83595	Blood
83596	No	conference	Deshpande G., Rakshasbhuvankar A., Simmer K., et al Efficacy and safety of a novel fish oil based emulsion (SMOF) compared with olive oil based lipid emulsion (clinoleic) in term and near-term (>34 weeks) surgical neonates - a randomised controlled trial. J. Paediatr. Child Health. 2013;49(SUPPL. 2):42-43. doi:10.1111/jpc.12132	2009-05-22 16:50:14	2009-06-30	2013-04-01	2009	Australia	Hospital	12609000337279	Dr Girish Deshpande	Only conference abstract found	Efficacy and safety of a novel fish oil based lipid emulsion (SMOFlipid) compared with olive oil based lipid emulsion (Clinoleic) in term and near-term (>34 weeks) neonates – a randomised controlled trial Paediatr. Child Health. 2013;49(SUPPL. 2):42-43. doi:10.1111/jpc.12132	83596	Reproductive Health and Childbirth
83599	Yes.	yes	Ried K et al. Aged garlic extract lowers blood pressure in patients with treated but uncontrolled hypertension: A RCT. Maturitas 2010: 67, 144-150	2009-03-16 16:16:14	2009-03-02	2010-10-01	2009	Australia	Individual	12609000151235	Dr Karin Ried		In individuals with treated but uncontrolled hypertension, how effective and acceptable is aged garlic extract as complementary treatment in reducing blood pressure?	83599	Cardiovascular
83600	No.	no		2009-05-26 16:51:54	2009-05-01		2009	Australia	University	12609000364279	Jonathan Hodgson		The acute effects of dietary flavonoids and nitrate on blood pressure, endothelial function and nitric oxide (NO) status in healthy men and women	83600	Cardiovascular
83601	Yes.	yes	Amini, A., Zand, F., & Maghbooli, M. (2010). Disposable versus reusable laryngeal tube suction for ventilation in patients undergoing laparoscopic cholecystectomy. Revista brasileira de anestesiologia, 60(1), 32-41.	2009-04-17 16:40:45	2007-12-15	2010-02-01	2007	Iran, Islamic Republic Of	University	12609000188235	Farid Zand MD		A randomized clinical trial of comparison between disposable and reusable laryngeal tube Suction-II(laryngeal tube S-II,LTS-II) in anesthesia for ventilation of patients undergoing laparoscopic cholecystectomy	83601	Anaesthesiology
83604	Yes.	yes	The effectiveness of SPARX, a computerised self help intervention for adolescents seeking help for depression: randomised controlled non-inferiority trial BMJ 2012; 344 doi: https://doi.org/10.1136/bmj.e2598 (Published 19 April 2012) Cite this as: BMJ 2012;344:e2598 Merry SN1, Stasiak K, Shepherd M, Frampton C, Fleming T, Lucassen MF.	2009-05-12 13:09:55	2009-05-04	2012-04-18	2009	New Zealand	University	12609000249257	Sally Merry		Youth e-therapy - Evaluation of a computerised cognitive behavioural therapy self-help programme for adolescents with mild to moderate depression	83604	Mental Health
83608	No.	no		2009-06-02 09:29:22	2009-04-01		2009	Australia	Commercial sector/Industry	12609000395235	Dianne Hermans		Effect and effect mechanisms of neuromagnetic treatment for pain of knee osteoarthritis	83608	Musculoskeletal
83612	No.	no		2009-05-14 11:57:07	2009-04-14		2009	Australia	Government body	12609000261213	Associate Professor Manny Noakes	Similar study with different ACTRN number found	Effect of three different breakfast meals with varying glycaemic load and dairy composition on cognition and satiety in healthy children	83612	Diet and nutrition
83617	Yes.	yes	Eur J Cardiovasc Nurs. 2018 Mar;17(3):235-245. doi: 10.1177/1474515117729779. Epub 2017 Aug 31. The Home-Heart-Walk study, a self-administered walk test on perceived physical functioning, and self-care behaviour in people with stable chronic heart failure: A randomized controlled trial. Du H1, Newton PJ2, Budhathoki C3, Everett B4,5, Salamonson Y4,5, Macdonald PS6, Davidson PM2,3.	2009-06-11 09:42:08	2009-07-01	2017-08-31	2009	Australia	University	12609000437268	Professor Patricia Davidson		Evaluation of a modified, self-administered six minute walk test to improve health related outcomes in people with symptomatic heart failure	83617	Cardiovascular
83620	Yes.	yes	Delayed versus Immediate Cord Clamping in Preterm Infants DOI: 10.1056/NEJMoa1711281 List of authors. William Tarnow-Mordi, M.B., Ch.B., Jonathan Morris, Ph.D., Adrienne Kirby, M.Sc., Kristy Robledo, M.Biostat., Lisa Askie, Ph.D., Rebecca Brown, B.Sc., Nicholas Evans, M.D., Sarah Finlayson, B.Adv.Sc., Michael Fogarty, B.Bmed., Val Gebski, M.Sc., Alpana Ghadge, Ph.D., Wendy Hague, Ph.D., et al., f…	2009-05-12 12:09:47	2009-06-02	2018-06-01	2009	Australia	University	12609000248268	Professor William Tarnow-Mordi	Preliminary study for paper in NEJM: Delayed versus Immediate Cord Clamping in Preterm Infants William Tarnow-Mordi, M.B., Ch.B., Jonathan Morris, Ph.D., Adrienne Kirby, M.Sc., Kristy Robledo, M.Biostat., Lisa Askie, Ph.D., Rebecca Brown, B.Sc., Nicholas Evans, M.D., Sarah Finlayson, B.Adv.Sc., Michael Fogarty, B.Bmed., Val Gebski, M.Sc., Alpana Ghadge, Ph.D., Wendy Hague, Ph.D., et al., for the …	Which method of placental transfusion should very preterm babies receive at birth? A randomised controlled trial four arm pilot study comparing methods of placental transfusion with standard immediate cord clamping to determine which placental transfusion method delivers the greatest increase in blood volume.	83620	Reproductive Health and Childbirth
83633	Yes.	yes	Carol Parker, MHS,a Keith Hill, PhD,b Janet Cobden, MHS,c Megan Davidson, PhD,a Helen McBurney, PhD. Randomized Controlled Trial of the Effect of Additional Functional Exercise During Slow-Stream Rehabilitation in a Regional Center. Archives of Physical Medicine and Rehabilitation 2015;96:831-6	2009-05-11 15:33:45	2009-04-01	2015-01-03	2009	Australia	University	12609000242224	Helen McBurney		Does the addition of Functional Incidental Training to standard Physiotherapy treatment affect destination, function, depression and quality of life for bed based Transition Care Program clients in regional Victoria	83633	Physical Medicine / Rehabilitation
83637	No.	no		2009-04-17 13:50:41	2009-03-23		2009	Australia	Hospital	12609000183280	Dr Thomas Collyer		A trial of patients with an upper limb arterial tournique and whether an increase in inspired oxygen concentration at the time of reperfusion has any effect on platelet activation, as assessed by flow cytometry and thromboelastography	83637	Blood
83639	Yes.	yes	J Infect Dis. 2011 Nov 15;204(10):1532-40. doi: 10.1093/infdis/jir559. Epub 2011 Sep 19. Intensification of antiretroviral therapy with raltegravir or addition of hyperimmune bovine colostrum in HIV-infected patients with suboptimal CD4+ T-cell response: a randomized controlled trial. Byakwaga H1, Kelly M, Purcell DF, French MA, Amin J, Lewin SR, Haskelberg H, Kelleher AD, Garsia R, Boyd MA, Coop…	2009-07-14 10:42:39	2009-03-16	2011-09-19	2009	Australia	University	12609000575235	Dr Helen Byakwaga		Randomised double-blind placebo controlled study to measure the effect of antiretroviral therapy (ART) intensification with raltegravir and/or hyper-immune bovine colostrum on CD4+ T cell count in ART treated, Human Immunodeficiency Virus-1 (HIV-1) infected individuals with suboptimal CD4+ T cell responses despite prolonged virologic suppression	83639	Infection
83640	No.	no		2009-03-18 14:28:58	2009-02-16		2009	Australia	University	12609000154202	Professor Martha Hickey		A randomised, open-label, comparative, mult-centre trial to test the efficacy and systemic absorption of vaginal estradiol or estriol compared with a non-hormonal preparation in postmenopausal breast cancer patients with symptomatic atrophic vaginitis using the aromatase inhibitor, anastrozole	83640	Cancer
83642	Yes.	yes	Østerås, H., Torstensen, T. A. and Østerås, B. (2010), High-dosage medical exercise therapy in patients with long-term subacromial shoulder pain: a randomized controlled trial. Physiother. Res. Int., 15: 232–242. doi:10.1002/pri.468	2009-05-18 12:59:02	2007-01-01	2010-11-26	2007	Sweden	Government body	12609000287235	Tom Torstensen		The Trondheim Shoulder Pain study: A study on the effectiveness of medical exercise therapy on pain reduction in patients with long lasting unilateral shoulder pain.	83642	Musculoskeletal
83644	Yes.	thesis	unsworks.unsw.edu.au/fapi/datastream/unsworks:10826/SOURCE01	2009-06-18 09:50:35	2009-03-01	2012-07-04	2009	Australia	University	12609000483257	Rebecca McErlean	thesis	A study examining the effects of placebo/oxytocin and baby massage and interaction coaching/information support on early postpartum mothers bonding experiences.	83644	Reproductive Health and Childbirth
83645	Yes.	yes	Suzanne Kapp, Charne Miller & Lisa Donohue. The use and acceptability of devices for compression stocking application and removal. Wound Practice and Research Volume 22 Number 1 – March 2014	2009-06-05 14:30:37	2009-03-02	2014-03-01	2009	Australia	Charities/Societies/Foundations	12609000416291	Suzanne Kapp		A randomised controlled trial to assess the effects of two different compression stockings on breaking the cycle of wound recurrence among persons with chronic leg ulceration.	83645	Other
83649	No.	no		2009-04-17 16:57:15	2009-01-01		2009	Australia	Hospital	12609000189224	D J Handelsman		Detection of gonadotropin releasing hormone (GnRH) analogs as a sports doping agent in healthy male volunteers aged 18 to 50. An open label, randomised, placebo controlled clinical study.	83649	Metabolic and Endocrine
83650	Yes.	yes	Drug Alcohol Depend. 2017 May 1;174:181-191. https://doi.org/10.1016/j.drugalcdep.2017.01.016. Epub 2017 Mar 1. Effectiveness and cost-effectiveness of unsupervised buprenorphine-naloxone for the treatment of heroin dependence in a randomized waitlist controlled trial. Dunlop AJ1, Brown AL2, Oldmeadow C3, Harris A4, Gill A5, Sadler C6, Ribbons K7, Attia J8, Barker D9, Ghijben P10, Hinman J11, Jac…	2009-03-05 10:01:41	2009-04-01	2017-03-01	2009	Australia	Government body	12609000138280	Dr. Adrian Dunlop		A randomised controlled trial to evaluate the effect of unsupervised buprenorphine-naloxone on heroin use in heroin addicts compared to heroin use in addicts who remain on the wait-list to receive opiate-substitution therapy.	83650	Mental Health
83651	Yes.	yes	BMC Pulm Med. 2017 Jan 11;17(1):14. doi: 10.1186/s12890-016-0360-8. Effects of treadmill exercise versus Flutter® on respiratory flow and sputum properties in adults with cystic fibrosis: a randomised, controlled, cross-over trial. Dwyer TJ1,2,3, Zainuldin R4,5,6, Daviskas E7, Bye PT7,8, Alison JA4,9.	2009-04-06 11:33:26	2009-02-27	2017-01-11	2009	Australia	Hospital	12609000168257	Jennifer Alison		Effect of exercise compared to chest physiotherapy on mucus rheology and respiratory flow rates in cystic fibrosis	83651	Human genetics and inherited disorders
83654	No.	no		2009-04-27 15:43:39	2009-05-01		2009	Australia	Individual	12609000214235	Dr Leanne Bisset		Assessing the effects of Mobilisation with Movement, placebo and control interventions on knee pain and function in patients with osteoarthritis of the knee	83654	Physical Medicine / Rehabilitation
83655	Yes.	yes	J Child Psychol Psychiatry. 2015 Apr;56(4):444-52. doi: 10.1111/jcpp.12305. Epub 2014 Aug 2. The effects of a course of intranasal oxytocin on social behaviors in youth diagnosed with autism spectrum disorders: a randomized controlled trial. Guastella AJ1, Gray KM, Rinehart NJ, Alvares GA, Tonge BJ, Hickie IB, Keating CM, Cacciotti-Saija C, Einfeld SL.	2009-06-29 11:46:50	2009-06-15	2014-08-02	2009	Australia	University	12609000513213	Adam Guastella		A double blind randomised controlled trial of oxytocin nasal spray to treat social problems in autistic youth	83655	Mental Health
83656	Yes.	yes	Carey S, Ferrie S, Ryan R, Beaton J, Young J and Allman-Farinelli M. Long term nutrition intervention following major upper gastrointestil surgery – a prospective randomised controlled trial. European Jourl of Clinical Nutrition, 2013,1-6.	2009-04-30 14:41:51	2009-04-01	2013-02-06	2009	Australia	Hospital	12609000219280	Sharon Lamb	"This clinical trial was also registered with the Australian New Zealand Clinical Trials Registry." Thanks guys. Real helpful. 1 author match, title seems to match, outcomes match.	A randomised controlled trial assessing weight change in individualised nutritional counselling for patients who have undergone major upper gastrointestinal surgery	83656	Public Health
83657	Yes.	yes	J Altern Complement Med. 2011 Oct;17(10):923-30. doi: 10.1089/acm.2010.0380. Epub 2011 Oct 6. The effect of acupuncture on psychosocial outcomes for women experiencing infertility: a pilot randomized controlled trial. Smith CA1, Ussher JM, Perz J, Carmady B, de Lacey S.	2009-05-18 13:05:59	2009-04-01	2011-10-06	2009	Australia	University	12609000288224	Dr Caroline Smith		A pilot pragmatic randomised controlled trial of acupuncture on psychosocial outcome for women experiencing infertility.	83657	Mental Health
83658	Yes.	yes	Br J Nutr. 2013 Mar 28;109(6):1082-8. doi: 10.1017/S0007114512002851. Epub 2012 Jul 11. Long-term vitamin D3 supplementation is more effective than vitamin D2 in maintaining serum 25-hydroxyvitamin D status over the winter months. Logan VF1, Gray AR, Peddie MC, Harper MJ, Houghton LA.	2009-05-15 12:54:39	2009-03-09	2012-07-11	2009	New Zealand	University	12609000273280	Lisa Houghton		Effect of vitamin D2 and vitamin D3 supplementation on serum 25-hydroxyvitamin D and parathyroid concentrations in healthy adult participants	83658	Diet and nutrition
83660	Yes.	yes	Lancet. 2017 Aug 12;390(10095):659-668. doi: 10.1016/S0140-6736(17)31281-3. Epub 2017 Jul 4. Effect of azithromycin on asthma exacerbations and quality of life in adults with persistent uncontrolled asthma (AMAZES): a randomised, double-blind, placebo-controlled trial. Gibson PG1, Yang IA2, Upham JW3, Reynolds PN4, Hodge S4, James AL5, Jenkins C6, Peters MJ7, Marks GB8, Baraket M9, Powell H10, Ta…	2009-04-20 17:56:33	2009-05-01	2017-07-04	2009	Australia	Government body	12609000197235	Professor Peter Gibson		A large-scale, multicentre, double-blind, placebo controlled randomised trial to compare the efficacy (and safety) of the addition of oral low dose azithromycin for 48 weeks with fixed dose maintenance therapy on the incidence of asthma exacerbations and clinical asthma status in people with persistent asthma	83660	Respiratory
83664	Yes.	yes	Support Care Cancer. 2015 Nov;23(11):3307-15. doi: 10.1007/s00520-015-2755-0. Epub 2015 May 28. A randomised phase IIb trial to assess the efficacy of ReCharge ice cream in preventing chemotherapy-induced diarrhoea. Perez D1,2, Sharples KJ3,4, Broom R5, Jeffery M6, Proctor J4, Hinder V4, Pollard S4, Edwards J7, Simpson A7, Scott J4, Benge S4, Krissansen G4, Geursen A8, Palmano K8, MacGibbon A8, K…	2009-04-03 11:41:12	2009-08-03	2015-05-28	2009	New Zealand	Commercial sector/Industry	12609000163202	Arie Geursen		A randomised phase IIb, placebo controlled trial to assess the efficacy and safety of ReCharge (a medical food) in preventing chemotherapy induced diarrhoea (CID) when administered daily to patients undergoing chemotherapy.	83664	Oral and Gastrointestinal
83665	Yes.	yes	BMC Cardiovasc Disord. 2010 Jan 28;10:5. doi: 10.1186/1471-2261-10-5. A mobile phone-based care model for outpatient cardiac rehabilitation: the care assessment platform (CAP). Walters DL1, Sarela A, Fairfull A, Neighbour K, Cowen C, Stephens B, Sellwood T, Sellwood B, Steer M, Aust M, Francis R, Lee CK, Hoffman S, Brealey G, Karunanithi M.	2009-05-12 14:30:53	2009-03-30	2010-01-28	2009	Australia	Other Collaborative groups	12609000251224	Antti Sarela		Evaluation of physical exercise adherence in a Home-Based Care Model for Outpatient Cardiac Rehabilitation based on Mobile Technologies.	83665	Cardiovascular
83666	Yes.	yes	//'main study' Sherman, K. A., Shaw, L. K. E., Winch, C. J., Harcourt, D., Boyages, J., Cameron, L. D., ... & Spillane, A. (2016). Reducing decisional conflict and enhancing satisfaction with information among women considering breast reconstruction following mastectomy: results from the BRECONDA randomized controlled trial. Plastic and reconstructive surgery, 138(4), 592e-602e. //'genetic study'…	2009-05-26 16:11:52	2009-07-01	2016-10-01	2009	Australia	Individual	12609000363280	Dr Kerry Sherman	Two different but similar trials sharing a registration. Cannot acces full text for 'main study'.	Randomised trial among women recently diagnosed with breast cancer, or with genetic breast cancer susceptibility, to evaluate the impact of the Breast RECONstruction Decision Aid (BRECONDA), an online decision aid for women considering breast reconstruction following mastectomy, compared with usual care, and its impact on decisional conflict/regret, satisfaction with information and breast recons…	83666	Cancer
83667	Yes.	yes	J Med Internet Res. 2012 Jan 24;14(1):e13. doi: 10.2196/jmir.1857. MEMO--a mobile phone depression prevention intervention for adolescents: development process and postprogram findings on acceptability from a randomized controlled trial. Whittaker R1, Merry S, Stasiak K, McDowell H, Doherty I, Shepherd M, Dorey E, Parag V, Ameratunga S, Rodgers A.	2009-06-02 16:45:06	2009-05-01	2012-01-24	2009	New Zealand	University	12609000405213	Robyn Whittaker		A randomised controlled trial of a multimedia mobile phone programme to reduce depressive symptoms in adolescents compared to an attention control mobile phone programme	83667	Mental Health
83668	Yes.	yes	Contraception. 2015 Feb;91(2):121-6. doi: 10.1016/j.contraception.2014.10.006. Epub 2014 Oct 22. Randomized comparison of bleeding patterns in women using a combined contraceptive vaginal ring or a low-dose combined oral contraceptive on a menstrually signaled regimen. Weisberg E1, Merki-Feld GS2, McGeechan K3, Fraser IS3.	2009-06-01 10:58:14	2009-03-07	2014-10-22	2009	Australia	Charities/Societies/Foundations	12609000391279	Dr Edith Weisberg		Comparative 12 month study of menstrually-signalled use of an ethinyl oestradiol and levonorgestrel low-dose pill and a low-dose contraceptive vaginal ring containing ethinyl oestradiol and etonogestrel to assess the number of bleeding spotting days	83668	Reproductive Health and Childbirth
83674	Yes.	yes	J Nutr Metab. 2011;2011:357350. doi: 10.1155/2011/357350. Epub 2011 Aug 10. Nuts improve diet quality compared to other energy-dense snacks while maintaining body weight. Tey SL1, Brown R, Gray A, Chisholm A, Delahunty C.	2009-05-14 15:46:32	2009-03-09	2011-08-10	2009	New Zealand	University	12609000265279	Dr Rachel Brown		A randomised parallel dietary intervention to compare the effects of daily consumption of nuts, potato crisps and chocolate for 12 weeks on body weight in healthy subjects.	83674	Diet and nutrition
83677	No.	no		2009-05-18 14:51:17	2009-03-01		2009	Australia	Individual	12609000291280	Britta von Ungern-Sternberg		A randomised controlled trial to assess respiratory complications following extubation (awake vs. anaesthetised) in children undergoing tonsillectomy with a high risk of postoperative respiratory complications	83677	Anaesthesiology
83678	Yes.	yes	Ford JJ, Hahne AJ, Surkitt LD, et al Individualised physiotherapy as an adjunct to guideline-based advice for low back disorders in primary care: a randomised controlled trial Br J Sports Med 2016;50:237-245.	2009-04-23 09:51:23	2009-04-28	2015-10-20	2009	Australia	University	12609000205235	Professor Nicholas Taylor	Was registered as 5 separate trials for different locations published together	Effects of advice versus physiotherapy functional restoration on pain and function for people with lumbar disc herniation and associated radiculopathy: A randomised controlled trial.	83678	Musculoskeletal
83680	Yes.	yes	Andrews, G., Davies, M., & Titov, N. (2011). Effectiveness randomized controlled trial of face to face versus Internet cognitive behaviour therapy for social phobia. Aust N Z J Psychiatry, 45(4), 337-340. doi:10.3109/00048674.2010.538840	2009-04-27 15:33:03	2009-04-16	01/04/2011	2009	Australia	Hospital	12609000212257	Professor Gavin Andrews	duplicate of 12609000135213; information from email	A randomised controlled trial comparing Internet versus face-to-face cognitive behavioural therapy treatment on severity of symptoms of social phobia	83680	Mental Health
83681	Yes.	yes	Pal, S., Ellis, V., & Ho, S. (2010). Acute effects of whey protein isolate on cardiovascular risk factors in overweight, post-menopausal women. Atherosclerosis, 212(1), 339-344. doi:10.1016/j.atherosclerosis.2010.05.032	2009-04-17 10:40:25	2009-03-04	2010-05-31	2009	Australia	Commercial sector/Industry	12609000178246	Assoc Prof Sebely Pal		The acute effects of whey protein isolate on metabolic syndrome risk factors in overweight and obese individuals	83681	Diet and nutrition
83684	Yes.	yes	Menon, S., Lea, R. A., Roy, B., Hanna, M., Wee, S., Haupt, L. M., . . . Griffiths, L. R. (2012). Genotypes of the MTHFR C677T and MTRR A66G genes act independently to reduce migraine disability in response to vitamin supplementation. Pharmacogenet Genomics, 22(10), 741-749. doi:10.1097/FPC.0b013e3283576b6b	2009-05-15 14:02:25	2009-04-01	2012-10-01	2009	Australia	University	12609000275268	Professor Lyn Griffiths		A Phase II randomised double-blind placebo-controlled clinical trial of vitamin supplementation in females diagnosed with migraine with aura, incorporating methylene tetrahydrofolate reductase (MTHFR) genotype analysis, to determine whether vitamin therapy is an effective complementary or alternative therapy for reducing migraine disability.	83684	Alternative and complementary medicine
83685	Yes.	yes	Kanji, G., Weatherall, M., Peter, R., Purdie, G., & Page, R. (2015). Efficacy of regular sauna bathing for chronic tension-type headache: a randomized controlled study. J Altern Complement Med, 21(2), 103-109. doi:10.1089/acm.2013.0466	2009-08-27 14:57:52	2009-03-10	2015-02-16	2009	New Zealand	University	12609000746235	Dr Giresh Kanji		In chronic tension type headache sufferers is sauna or soft tissue massage more effective than their current care in reducing headache severity and frequency	83685	Neurological
83687	Yes.	yes	Tiralongo E, Lea RA, Wee SS, Hanna MM, Griffiths LR. Randomised, Double Blind, Placebo-Controlled Trial of Echinacea Supplementation in Air Travellers. Evidence-based Complementary and Alternative Medicine : eCAM. 2012;2012:417267. doi:10.1155/2012/417267.	2009-05-22 09:31:22	2009-03-09	20/12/2011	2009	Australia	Commercial sector/Industry	12609000328279	Dr Evelin Tiralongo		Investigations into the effectiveness of a standardised Echinacea preparation in preventing colds, flus and other respiratory disorders for air-travellers on long economy flights	83687	Alternative and complementary medicine
83689	Yes.	yes	Straker LM, Abbott RA, Smith AJ To remove or to replace traditional electronic games? A crossover randomised controlled trial on the impact of removing or replacing home access to electronic games on physical activity and sedentary behaviour in children aged 10–12 years BMJ Open 2013;3:e002629. doi: 10.1136/bmjopen-2013-002629	2009-05-15 15:04:55	2009-04-29	2013-07-01	2009	Australia	University	12609000279224	Professor Leon Straker	INTRODUCED TITLES	Among children, does access to electronic games decrease physical activity?	83689	Public Health
83692	Yes.	yes	Karen Tsui, MBChB, FRACP, Haemish Crawford, MBChB, FRACS, Florina Chan Mow, MBChB, Rachel Webb, MBChB, Lesley M. Voss, MB, ChB, N. Susan Stott, MBChB, FRACS, Joanna Stewart, MSc, Diana R. Lennon, MB, ChB, Sequential Intravenous High Dose Oral Antibiotics in the Treatment of Osteoarticular Infections in Children: A Randomized Controlled Trial, Open Forum Infectious Diseases, Volume 3, Issue suppl_…	2009-06-15 16:59:46	2009-03-15	2016-10-24	2009	New Zealand	Individual	12609000459224	Karen Tsui		Early switch from intravenous to oral antibiotics in treatment of acute Paediatric Osteomyelitis	83692	Musculoskeletal
83693	Yes.	yes	Browning, R. M., Fellingham, W. H., O’Loughlin, E. J., Brown, N. A., & Paech, M. J. (2013). Prophylactic Ondansetron Does Not Prevent Shivering or Decrease Shivering Severity During Cesarean Delivery Under Combined Spinal Epidural Anesthesia: A Randomized Trial. Regional Anesthesia and Pain Medicine, 38(1), 39-43. doi:10.1097/AAP.0b013e31827049c6	2009-06-12 13:58:24	2009-06-15	2013-01-01	2009	Australia	Individual	12609000445279	Dr Roger Browning		Women undergoing combined spinal epidural for elective caesarean section, ondansetron 8mg versus placebo to prevent perioperative shivering.	83693	Anaesthesiology
83695	Yes.	yes	Fox MJ, Ahuja KDK, Robertson IK, et al Can probiotic yogurt prevent diarrhoea in children on antibiotics? A double-blind, randomised, placebo-controlled study BMJ Open 2015;5:e006474. doi: 10.1136/bmjopen-2014-006474	2009-05-15 15:39:41	2009-05-15	2014-01-14	2009	Australia	Individual	12609000281291	Raj Eri		In children between the age of 1-12 presenting to General Practice who are prescribed oral antibiotics does yogurt with live cultures compared to pasteurised yogurt reduce the incidence of gastrointestinal disturbance as measured by stool frequency and consistency.	83695	Alternative and complementary medicine
83697	Yes.	yes	Priest, P., McKenzie, J. E., Audas, R., Poore, M., Brunton, C., & Reeves, L. (2014). Hand sanitiser provision for reducing illness absences in primary school children: a cluster randomised trial. PLoS Med, 11(8), e1001700. doi:10.1371/journal.pmed.1001700	2009-06-17 14:18:31	2009-03-09	2014-08-12	2009	New Zealand	Individual	12609000478213	Dr Patricia Priest		A cluster randomised controlled trial to investigate the effectiveness of hand sanitisers in addition to an education session on hand hygiene alone for reducing illness absences in primary school children in the South Island of New Zealand	83697	Public Health
83700	No.	no		2009-11-03 16:00:40	2009-02-16		2009	Australia	Government body	12609000942257	Professor Thomas Marwick		Effects on atherosclerotic burden and cardiovascular events in a randomized trial of a disease management plan or usual care in asymptomatic and symptomatic patients with peripheral arterial disease	83700	Cardiovascular
83701	Yes.	yes	Kulier, R., Gulmezoglu, A. M., Zamora, J., Plana, M. N., Carroli, G., Cecatti, J. G., . . . Khan, K. S. (2012). Effectiveness of a clinically integrated e-learning course in evidence-based medicine for reproductive health training: a randomized trial. Jama, 308(21), 2218-2225. doi:10.1001/jama.2012.33640	2009-04-21 11:17:28	2009-03-01	2012-12-05	2009	Switzerland	Charities/Societies/Foundations	12609000198224	AM Gülmezoglu		Clinically integrated teaching versus dissemination of worksop-based materials to improve knowledge, skills and competencies for evidence-based medicine in junior obstetrics and gynaecology trainees.	83701	Other
83709	No.	no		2009-05-18 16:45:21	2009-03-30		2009	Australia	Hospital	12609000297224	Dr Ben Hallett		A randomised study assessing the effect of prewarming on outcomes of children with cerebral palsy undergoing orthopaedic surgery to prevent hypothermia	83709	Anaesthesiology
83710	Yes.	yes	Tan, J. K., Kearns, P. , Martin, A. C. and Siafarikas, A. (2015), Vitamin D therapy in Aboriginal children. J Paediatr Child Health, 51: 626-631. doi:10.1111/jpc.12781	2009-05-15 10:10:04	2009-05-01	2014-12-19	2009	Australia	Individual	12609000269235	Jason Tan		The efficacy of daily versus depot vitamin D3 supplementation on vitamin D deficiency in Aboriginal children and adolescents in metropolitan and rural Western Australia	83710	Metabolic and Endocrine
83711	Yes.	yes	Dove, E. R., Mori, T. A., Chew, G. T., Barden, A. E., Woodman, R. J., Puddey, I. B., . . . Hodgson, J. M. (2011). Lupin and soya reduce glycaemia acutely in type 2 diabetes. Br J Nutr, 106(7), 1045-1051. doi:10.1017/s0007114511001334	2009-05-28 08:30:44	2009-05-05	2011-05-10	2009	Australia	University	12609000375257	Dr Emma Dove	not found	The effect of dietary fibre and protein from lupin on blood glucose in type 2 diabetes	83711	Metabolic and Endocrine
83715	Yes.	yes	Schmid, A. B., Elliott, J. M., Strudwick, M. W., Little, M. and Coppieters, M. W. (2012), Effect of splinting and exercise on intraneural edema of the median nerve in carpal tunnel syndrome—an MRI study to reveal therapeutic mechanisms. J. Orthop. Res., 30: 1343-1350. doi:10.1002/jor.22064	2011-07-07 10:34:44	2009-04-30	2012-01-09	2009	Australia	University	12611000690954	Michel Coppieters		The effect of nerve and tendon gliding exercises and splinting on median nerve oedema in patients with carpal tunnel syndrome	83715	Musculoskeletal
83716	Yes.	yes	Carey, D., Pett, S. L., Bloch, M., Wand, H., MacRae, K., Beileiter, K., . . . Cooper, D. A. (2012). A Randomized Study of Pharmacokinetics, Efficacy, and Safety of 2 Raltegravir Plus Atazanavir Strategies in ART-Treated Adults. JAIDS Journal of Acquired Immune Deficiency Syndromes, 60(2), 143-149. doi:10.1097/QAI.0b013e318252f97e	2009-04-17 11:16:27	2009-04-01	2012-06-01	2009	Australia	University	12609000179235	Dianne Carey		A randomised, open-label, cross-over study to examine the pharmacokinetics, and short-term safety and efficacy of two dosing strategies of raltegravir plus atazanavir in human immunodeficiency virus (HIV)-infected patients	83716	Infection
83717	No.	conference	Halpern J Yoga for improving sleep and life quality in the elderly population. Sleep and biological rhyths conference 2010	2009-07-03 11:23:22	2009-06-01	2010-10-01	2009	Australia	University	12609000535279	Prof Marc Cohen	conference abstract on embase	The effect of an integrated yoga intervention on sleep quality and overall quality of life in an elderly Australian population with insomnia.	83717	Alternative and complementary medicine
	Yes.	yes	https://citeseerx.ist.psu.edu/viewdoc/download?doi=10.1.1.924.4692&rep=rep1&type=pdf	2009-07-10 08:46:37	2009-12-01	2015-01-24	2009	Australia	Individual	12609000565246	Dr Leo Ng		Effects of a Physiotherapy Exercise Program to Change Spinal Movement and Reduce Low Back Pain in Schoolboy Rowers	83719	Musculoskeletal
83721	Yes.	yes	Copeland, L., Edwards, P., Thorley, M., Donaghey, S., Gascoigne-Pees, L., Kentish, M., . . . Boyd, R. N. (2014). Botulinum toxin A for nonambulatory children with cerebral palsy: a double blind randomized controlled trial. J Pediatr, 165(1), 140-146.e144. doi:10.1016/j.jpeds.2014.01.050	2009-05-26 12:09:03	2009-03-16	2014-03-12	2009	Australia	Hospital	12609000360213	Dr Lisa Copeland		The effects of botulinum toxin A injections on ease of care and comfort in children with marked cerebral palsy	83721	Musculoskeletal
83722	Yes.	yes	Prednisolone Versus Dexamethasone for Croup: a Randomized Controlled Trial Colin M. Parker, Matthew N. Cooper Pediatrics Sep 2019, 144 (3) e20183772; DOI: 10.1542/peds.2018-3772	2009-05-18 14:27:57	2009-03-18	2019-09-01	2009	Australia	Individual	12609000290291	Colin Parker		Oral Prednisolone vs oral Dexamethasone (in two different doses) in children with croup: Randomised Clinical Trial comparing the improvement in Westley Croup Score.	83722	Respiratory
83723	Yes.	yes	Russo M, Bloch M, de Looze F, Morris C, Shephard A. Flurbiprofen microgranules for relief of sore throat: a randomised, double-blind trial. The British Journal of General Practice. 2013;63(607):e149-e155. doi:10.3399/bjgp13X663118.	2009-05-22 09:58:28	2009-05-10	24/01/2013	2009	United Kingdom	Commercial sector/Industry	12609000329268	Christopher Morris		A multi-centre, randomised, double-blinded, placebo-controlled, parallel group, multiple dose, study of the efficacy of 8.75 mg flurbiprofen micro granules in the relief of sore throat due to upper respiratory tract infection.	83723	Respiratory
83727	Yes.	yes	Henry, A., Madan, A., Reid, R., Tracy, S. K., Austin, K., Welsh, A., & Challis, D. (2013). Outpatient Foley catheter versus inpatient prostaglandin E2 gel for induction of labour: a randomised trial. BMC Pregnancy Childbirth, 13, 25. doi:10.1186/1471-2393-13-25	2009-06-09 12:20:08	2009-07-01	2013-01-29	2009	Australia	Hospital	12609000420246	Amanda Henry		An evaluation of Outpatient Foley (intracervical) catheter versus Inpatient Prostaglandin Vaginal Gel (PGE2) on the induction of labour at term.	83727	Reproductive Health and Childbirth
83732	Yes.	yes	Piek, J. P., Kane, R., Rigoli, D., McLaren, S., Roberts, C. M., Rooney, R., . . . Straker, L. (2015). Does the Animal Fun program improve social-emotional and behavioural outcomes in children aged 4-6 years? Hum Mov Sci, 43, 155-163. doi:10.1016/j.humov.2015.08.004	2009-10-07 09:53:56	2009-04-26	2015-08-27	2009	Australia	University	12609000869279	Professor Jan Piek		In preschool children, does a universal movement and psychosocial development program increase the motor ability and social-emotional wellbeing compared with routine curriculum based programs?	83732	Neurological
83734	Yes.	yes	Egerton-Warburton, D., Meek, R., Mee, M. J., & Braitberg, G. (2014). Antiemetic use for nausea and vomiting in adult emergency department patients: randomized controlled trial comparing ondansetron, metoclopramide, and placebo. Ann Emerg Med, 64(5), 526-532.e521. doi:10.1016/j.annemergmed.2014.03.017	2009-07-07 11:04:03	2009-08-01	2014-05-10	2009	Australia	Hospital	12609000549224	Dr. Michaela Mee		A Randomised Controlled Trial Comparing Metoclopramide and Ondansetron to Placebo for the Treatment of Nausea and Vomiting in Adult Emergency Department Patients	83734	Other
83737	Yes.	yes	Khalafallah, A., Dennis, A., Bates, J., Bates, G., Robertson, I. K., Smith, L., ... & Rasko, J. E. J. (2010). A prospective randomized, controlled trial of intravenous versus oral iron for moderate iron deficiency anaemia of pregnancy. Journal of internal medicine, 268(3), 286-295. //three-year follow up Khalafallah, A. A., Dennis, A. E., Ogden, K., Robertson, I., Charlton, R. H., Bellette, J. M.…	2009-04-17 10:09:16	2007-04-01	2010-05-19	2007	Australia	Hospital	12609000177257	A/Professor Alhossain A. Khalafallah		A prospective randomised trial to study the effect of intravenous iron therapy versus the standard treatment with oral iron for women diagnosed with iron deficiency anaemia in pregnancy. 19 may 10 (first) 18 oct 12 (follow-up)	83737	Blood
83741	Yes.	yes	Hale AR, Coombes ID, Stokes J, et al. Perioperative medication management: expanding the role of the preadmission clinic pharmacist in a single centre, randomised controlled trial of collaborative prescribing. BMJ Open. 2013;3(7):e003027. doi:10.1136/bmjopen-2013-003027.	2009-06-10 11:57:14	2009-06-22	11/07/2013	2009	Australia	Government body	12609000426280	Ian Coombes		To evaluate the impact on the safety of prescribing of inpatient medication charts and the approriateness of prescribing of venous thromoembolism (VTE) prophylaxis of a doctor - pharmacist collaborative prescribing model in a multi-disciplinary surgical pre-admission clinic	83741	Surgery
83743	Yes.	yes	Hale, A. , Coombes, I. , Stokes, J. , Aitken, S. , Clark, F. and Nissen, L. (2016), Patient satisfaction from two studies of collaborative doctor – pharmacist prescribing in Australia. Health Expect, 19: 49-61. doi:10.1111/hex.12329	2009-06-10 11:59:17	2009-03-12	2015-01-23	2009	Australia	Government body	12609000427279	Ian Coombes	published first study second only had 17 patients does not seem to have own publication	The Evaluation of the Impacts of a Doctor – Pharmacist Collaborative Prescribing Model on the Management of Human Immunodeficiency Virus (HIV) Infected Patients	83743	Infection
83744	Yes.	yes	Kent P, Laird R, Haines T. The effect of changing movement and posture using motion-sensor biofeedback, versus guidelines-based care, on the clinical outcomes of people with sub-acute or chronic low back pain-a multicentre, cluster-randomised, placebo-controlled, pilot trial. BMC Musculoskeletal Disorders. 2015;16:131. doi:10.1186/s12891-015-0591-5.	2009-03-25 08:57:39	2009-05-01	2015-05-29	2009	Australia	Commercial sector/Industry	12609000157279	Andrew Ronchi		A multi-centre randomised, placebo controlled open-label pilot study of Back Strain Monitor (BSM) with Feedback compared with the BSM without feedback on the effects of pain and function in subjects with moderate lower back pain.	83744	Musculoskeletal
83745	No.	no		2009-07-14 09:43:18	2009-04-01		2009	Australia	Individual	12609000572268	Dr Allan M Cyna		The effect of the Preanaesthetic Consultation on anxiety in patients scheduled for general anaesthesia	83745	Anaesthesiology
83747	Yes.	yes	McLeod, G., Sherriff, J., Hartmann, P., Nathan, E., Geddes, D., & Simmer, K. (2016). Comparing different methods of human breast milk fortification using measured v. assumed macronutrient composition to target reference growth: A randomised controlled trial. British Journal of Nutrition, 115(3), 431-439. doi:10.1017/S0007114515004614	2010-06-01 13:36:25	2009-01-26	2015-12-02	2009	Australia	University	12610000443099	Karen Simmer		Targeting human milk fortification to achieve preterm infant growth targets - A RCT	83747	Diet and nutrition
83748	Yes.	yes	Farrell, L. J., Waters, A. M., Boschen, M. J., Hattingh, L. , McConnell, H. , Milliner, E. L., Collings, N. , Zimmer‐Gembeck, M. , Shelton, D. , Ollendick, T. H., Testa, C. and Storch, E. A. (2013), DIFFICULT‐TO‐TREAT PEDIATRIC OBSESSIVE‐COMPULSIVE DISORDER: FEASIBILITY AND PRELIMINARY RESULTS OF A RANDOMIZED PILOT TRIAL OF d‐CYCLOSERINE‐AUGMENTED BEHAVIOR THERAPY. Depress Anxiety, 30: 723-731. d…	2009-05-27 14:08:50	2009-04-01	2013-05-30	2009	Australia	Individual	12609000370202	Dr Lara Farrell		A randomised controlled trial to evaluate the effects of D-Cycloserine in combination with Exposure Therapy, versus pill placebo and Exposure Therapy, in the treatment of refractory pediatric Obsessive-Compulsive Disorder (OCD) to improve the severity of obsessive-compulsive (OC) symptoms	83748	Mental Health
83752	No.	no		2009-04-01 15:13:24	2009-04-01		2009	Hong Kong	Hospital	12609000162213	Lai Eric C.H		Prospective randomized trial of two-stage treatment with preoperative endoscopic retrograde cholangiopancreatography (ERCP) versus single-stage treatment with intraoperative ERCP in patients with gallbladder and bile duct stones for stone clearance	83752	Surgery
83754	No.	no		2009-06-18 17:18:18	2009-04-07		2009	Australia	Commercial sector/Industry	12609000489291	Tamara Murdock	referenced but not published separately	A phase I, randomised, double-blind, placebo controlled, dose ranging study to evaluate the safety, tolerability and pharmacokinetics of EMA401 following multiple oral dosing in healthy male subjects.	83754	Neurological
83761	Yes.	yes	FREDRICKSON, MJ; DANESH-CLOUGH, TK. Spinal anaesthesia with adjunctive intrathecal morphine versus continuous lumbar plexus blockade: a randomised comparison for analgesia after hip replacement. Anaesthesia & Intensive Care. 43, 4, 449-453, July 2015. ISSN: 0310057X.	2009-05-21 12:30:46	2009-04-01	2015-07-01	2009	New Zealand	Individual	12609000316202	Dr Michael Fredrickson		Optimising Pain Relief after Hip Replacement Surgery: A comparison of Patient Controlled Lumbar Plexus Block and Patient Controlled Iintravenous (IV) Opioid Analgesia	83761	Anaesthesiology
83762	No.	no		2009-05-21 12:37:00	2009-04-01		2009	New Zealand	Individual	12609000318280	Dr Michael Fredrickson		Optimising Ultrasound Guided Infraclavicular Brachial Plexus Block for Ambulatory Hand Surgery: single vs. triple point injection	83762	Anaesthesiology
83763	No.	no		2009-04-30 11:12:45	2009-06-01		2009	Australia	Commercial sector/Industry	12609000218291	Peter Hodsman		Influence of Race/Ethnic Origin on the Pharmacokinetics of SCH 527123 (in Healthy Volunteers).	83763	Other
83764	Yes.	yes	Fredrickson, M. J., Smith, K. R., & Wong, A. C. (2010). Importance of volume and concentration for ropivacaine interscalene block in preventing recovery room pain and minimizing motor block after shoulder surgery. Anesthesiology, 112(6), 1374-1381. doi:10.1097/ALN.0b013e3181d6929d	2009-05-25 11:17:42	2009-04-01	2010-06-01	2009	New Zealand	Individual	12609000347268	Dr Michael Fredrickson		Optimising Analgesia after Shoulder Surgery: the optimum primary volume and dose of ropivacaine for continuous interscalene analgesia	83764	Anaesthesiology
83765	Yes.	yes	Fredrickson, M. J., & Danesh-Clough, T. (2009). Ambulatory continuous femoral analgesia for major knee surgery: A randomised study of ultrasound-guided femoral catheter placement. Anaesthesia and Intensive Care, 37(5), 758-66.	2009-05-25 11:16:14	2009-04-01	2009-09-01	2009	New Zealand	Individual	12609000346279	Dr Michael Fredrickson		Optimising Analgesia after Knee Surgery: A comparison of two approaches for femoral nerve catheter placement	83765	Anaesthesiology
83768	Yes.	yes	TODD, A. S., MACGINLEY, R. J., SCHOLLUM, J. B., WILLIAMS, S. M., SUTHERLAND, W. H., MANN, J. I. and WALKER, R. J. (2012), Dietary sodium loading in normotensive healthy volunteers does not increase arterial vascular reactivity or blood pressure. Nephrology, 17: 249–256. doi:10.1111/j.1440-1797.2011.01550.x	2009-03-31 11:32:07	2007-01-24	2012-02-23	2007	Australia	University	12609000161224	Dr Rob MacGinley		The impact of dietary salt (NaCl) intake on arterial wall function in hypertensive subjects: a randomised placebo controlled study.	83768	Cardiovascular
83771	Yes.	yes	Barker SC, Altman PM. A randomised, assessor blind, parallel group comparative efficacy trial of three products for the treatment of head lice in children - melaleuca oil and lavender oil, pyrethrins and piperonyl butoxide, and a “suffocation” product. BMC Dermatology. 2010;10:6. doi:10.1186/1471-5945-10-6.	2010-02-26 14:50:00	2009-04-21	2010-08-20	2009	Australia	Commercial sector/Industry	12610000179033	phillip Altman		A randomised, assessor blind, parallel group comparative trial of NeutraLice Lotion, NeutraLice Advance and Banlice Mousse in the treatment of head lice in children	83771	Skin
83772	Yes.	yes	Tan WC, Ong M, Han J, Mattheos N, Pjetursson BE, Tsai AY‐M, Sanz I, Wong MCM, Lang NP. Effect of systemic antibiotics on clinical and patient‐reported outcomes of implant therapy – a multicenter randomized controlled clinical trial. Clin. Oral Impl. Res. 25, 2014; 185–193.	2009-07-27 11:48:22	2009-09-01	2013-01-24	2009	Australia	Charities/Societies/Foundations	12609000617268	Nikos Mattheos	pilot	The effect of systemic peri-operative antibiotic coverage on clinical and patient-centered outcomes in systemically healthy adults undergoing dental implant therapy	83772	Oral and Gastrointestinal
83775	Yes.	yes	Wigg, A. J., McCormick, R., Wundke, R., & Woodman, R. J. (2013). Efficacy of a chronic disease management model for patients with chronic liver failure. Clin Gastroenterol Hepatol, 11(7), 850-858.e851-854. doi:10.1016/j.cgh.2013.01.014	2009-06-02 14:42:50	2009-05-01	2013-01-29	2009	Australia	Individual	12609000403235	Alan Wigg	pilot?	Impact of a Liver Failure Service for patients with cirrhosis	83775	Other
83777	Yes.	yes	Engelen, L., Bundy, A. C., Naughton, G., Simpson, J. M., Bauman, A., Ragen, J., . . . van der Ploeg, H. P. (2013). Increasing physical activity in young primary school children--it's child's play: a cluster randomised controlled trial. Prev Med, 56(5), 319-325. doi:10.1016/j.ypmed.2013.02.007	2011-01-25 11:18:02	2009-05-01	2013-02-24	2009	Australia	University	12611000089932	Anita Bundy		Cluster randomised controlled trial of an innovative intervention to increase children's physical activity	83777	Public Health
83780	Yes.	yes	Plonka, K. A., Pukallus, M. L., Holcombe, T. F., Barnett, A. G., Walsh, L. J., & Seow, W. K. (2013). Randomized controlled trial: a randomized controlled clinical trial comparing a remineralizing paste with an antibacterial gel to prevent early childhood caries. Pediatr Dent, 35(1), 8-12.	2009-05-22 10:00:33	2009-06-01	2013-01-01	2009	Australia	Government body	12609000330246	Kathryn Plonka		A randomised longitudinal phase III study to evaluate the effects of chlorhexidine toothpaste and Casein Phosphopeptide - Amorphous Calcium Phosphate (CPP-ACP Tooth Mousse) in the treatment of condition Early Childhood Caries to prevent carious lesions in deciduous teeth	83780	Oral and Gastrointestinal
83786	Yes.	yes	Wright, K. , Wright, H. and Murray, M. (2015), Probiotics for prevention of diarrhoea. Australasian Journal on Ageing, 34: 38-42. doi:10.1111/ajag.12116	2009-06-10 12:25:36	2009-08-05	2014-01-24	2009	Australia	Hospital	12609000429257	Dr Kelly Wright		Probiotics (Lactobacillus casei Shirota strain, Yakult) for the prevention of antibiotic-associated diarrhea in geriatric patients admitted to subacute units.	83786	Oral and Gastrointestinal
83788	No.	thesis	Assessing in healthy young Australian fair-skinned adults whether exposure to simulated solar ultraviolet radiation (UVR) affects immune response to primary vaccination	2009-05-28 14:24:33	2009-05-11	2013-05-01	2009	Australia	Individual	12609000380291	Ashwin Swaminathan	Published in thesis only as of 2017	Assessing in healthy young Australian fair-skinned adults whether exposure to simulated solar ultraviolet radiation (UVR) affects immune response to primary vaccination.	83788	Inflammatory and Immune System
83791	Yes.	yes	Bennett et al. (2013) Low‐dose oral interferon alpha as prophylaxis against viral respiratory illness: a double‐blind, parallel controlled trial during an influenza pandemic year. Influenza and Other Respiratory 7(5), 854–862	2009-11-12 11:13:40	2009-05-04	2013-02-09	2009	Australia	Hospital	12609000976280	Dr. David Smith		Evaluation of natural human interferon alpha lozenges in the prevention of winter colds and flu amongst healthy volunteers in Perth, Western Australia	83791	Infection
83792	Yes.	yes	Ng I., Sim X.L.J., Williams D., Segal R. A randomised controlled trial comparing the McGrath videolaryngoscope with the straight blade laryngoscope when used in adult patients with potential difficult airways. Anaesthesia. 2011;66(8):709-714. doi:10.1111/j.1365-2044.2011.06767.x	2009-08-12 09:24:34	2009-09-27	2011-05-13	2009	Australia	Hospital	12609000688280	Irene Ng		A randomized controlled trial comparing the McGrath (Registered Trademark) Video Laryngoscope with the Miller straight blade laryngoscope in intubating adult patients with predicted difficult airways.	83792	Anaesthesiology
83793	Yes.	yes	Collier, A., Rowett, D., Allcroft, P., Greene, A., & Currow, D. C. (2015). Academic detailing of general practitioners by a respiratory physician for diagnosis and management of refractory breathlessness: a randomised pilot study. BMC health services research, 15(1), 193.	2009-04-20 12:29:28	2007-03-01	2015-05-09	2007	Australia	University	12609000193279	Professor David Currow		A randomised pilot study to develop and explore the efficacy of an academic detailing educational program for General Practioners (GPs) targeting dyspnoea symptom management in palliative cancer patients.	83793	Respiratory
83794	Yes.	yes	Taft, A. J., Hooker, L., Humphreys, C., Hegarty, K., Walter, R., Adams, C., . . . Small, R. (2015). Maternal and child health nurse screening and care for mothers experiencing domestic violence (MOVE): a cluster randomised trial. BMC Medicine, 13(1), 150. doi:10.1186/s12916-015-0375-7	2009-06-10 09:35:26	2009-06-30	2015-06-25	2009	Australia	University	12609000424202	Dr Angela Taft		Improving maternal and child health (MCH) nurse care through an enhanced model of MCH nurse care for mothers experiencing intimate partner violence (IPV), compared with standard MCH nurse care, in order to improve disclosure, referral to appropriate services, and increased satisfaction with MCH nursing care by MCH clients experiencing partner violence.	83794	Public Health
	No.	yes	The effect of weight loss… Obes surg (2016) 26,45-53	2009-05-21 12:59:01	2009-04-04	2015-05-20	2009	Australia	University	12609000319279	Kristine Egberts		The effect of lapband surgery on weight loss in diabetic Indigenous Australians.	83796	Metabolic and Endocrine
83798	Yes.	yes	Zargar, H. , Marshall, D. , Siva, G. and King, Q. (2015), Topical diltiazem before TRUS‐guided biopsy. ANZ J Surg, 85: 430-432. doi:10.1111/ans.12438	2012-10-16 14:09:49	2009-07-01	2013-11-18	2009	New Zealand	Hospital	12612001104842	Homi Zargar		Does Topical Diltiazem before transrectal ultrasonography (TRUS)-guided biopsy of the prostate reduce the pain associated with the procedure?: A randomised controlled trial	83798	Renal and Urogenital
83799	No.	no		2009-05-15 12:31:12	2009-05-18		2009	Australia	Government body	12609000272291	Professor Guy Marks	stopped early	A randomized controlled, pilot study of the effect of simvastatin, omega-3 fatty acids and antioxidants on lung function in ex-smokers with symptomatic airflow obstruction	83799	Respiratory
83800	No.	no		2009-05-19 11:04:10	2009-04-01		2009	Australia	Charities/Societies/Foundations	12609000303246	Pallav Shah		Prospective randomized study to determine the clinical outcomes of tissue and mechanical aortic valve replacement in patients aged 55-70yrs.	83800	Cardiovascular
83801	Yes.	yes	Elgindy, E. A., El-Haieg, D. O., Khorshid, O. M., Ismail, E. I., Abdelgawad, M., Sallam, H. N., & Abou-Setta, A. M. (2013). Gonadatrophin suppression to prevent chemotherapy-induced ovarian damage: a randomized controlled trial. Obstet Gynecol, 121(1), 78-86. doi:http://10.1097/AOG.0b013e31827374e2	2009-12-10 10:50:29	2009-12-15	2013-01-01	2009	Egypt	University	12609001059257	Eman Elgindy, MD		Gonadotropin-releasing hormone analogue cotreatment does not preserve ovarian function in young women receiving cyclophosphamide-based chemotherapy: a prospective, multicenter, randomized trial	83801	Reproductive Health and Childbirth
83806	Yes.	yes	Pressures Delivered By Nasal High Flow Oxygen During All Phases of the Respiratory Cycle Rachael L Parke, Shay P McGuinness Respiratory Care Oct 2013, 58 (10) 1621-1624; DOI: 10.4187/respcare.02358	2009-05-19 14:22:31	2009-05-01	2013-09-23	2009	New Zealand	Hospital	12609000305224	Shay McGuinness		A Comparative Study of airway pressures generated in cardiac surgical patients using nasal high flow and facemask continuous positive airway pressure (CPAP).	83806	Respiratory
83810	No.	no		2009-09-28 10:23:17	2009-06-01		2009	Australia	Hospital	12609000840280	Professor John Horowitz		To assess the effects of vitamin D supplementation in improving endothelial function in patients with diabetes and obesity	83810	Cardiovascular
83811	Yes.	yes	Kingsland M, Wolfenden L, Tindall J, et al Tackling risky alcohol consumption in sport: a cluster randomised controlled trial of an alcohol management intervention with community football clubs J Epidemiol Community Health Published Online First: 02 June 2015. doi: 10.1136/jech-2014-204984	2009-05-04 11:58:03	2009-06-01	2015-06-02	2009	Australia	Charities/Societies/Foundations	12609000224224	Associate Professor John Wiggers		A cluster randomised controlled trial of an alcohol management accreditation program, aimed at reducing harmful levels of alcohol consumption in community sports clubs	83811	Public Health
83813	No.	no		2009-08-31 15:19:14	2009-07-16		2009	China	Individual	12609000754246	Linghu Enqiang		A Prospective Multi-centre Randomized Trial Comparing Survival between Endoscopic Submucosal Dissection(ESD) and Laparotomy for Early Stage Gastric Cancer	83813	Cancer
83816	Yes.	yes	Williams, A. M., Bloomfield, L., Milthorpe, E., Aspinall, D., Filocamo, K., Wellsmore, T., . . . Harris, M. F. (2013). Effectiveness of moving on: an Australian designed generic self-management program for people with a chronic illness. BMC Health Services Research, 13(1), 90. doi:10.1186/1472-6963-13-90	2009-05-18 16:55:29	2009-06-15	2013-03-11	2009	Australia	University	12609000298213	Mark Harris	pilot	A randomised controlled trial of "Moving On", a self management program for people with a chronic illness: Impact on participants' self management knowledge, self efficacy and lifestyle behaviours.	83816	Cardiovascular
83817	Yes.	yes	Leo Pavliv, B.S.Pharm., Bryan Voss, Ph.D., Amy Rock, Ph.D., Pharmacokinetics, safety, and tolerability of a rapid infusion of i.v. ibuprofen in healthy adults, American Journal of Health-System Pharmacy, Volume 68, Issue 1, 1 January 2011, Pages 47–51, https://doi.org/10.2146/ajhp100120	2009-05-19 16:11:56	2009-03-01	2010-12-16	2009	Australia	Commercial sector/Industry	12609000309280	Associate Professor Robert Milne	does not include author bu same company same dates	A Randomized, Double-Blind, Placebo-Controlled, Single Dose, Crossover Study of the Pharmacokinetics, Safety and Tolerability of Ibuprofen Injection (IVib) in Healthy Adult Volunteers.	83817	Inflammatory and Immune System
83819	No.	no		2011-06-01 14:39:28	2009-05-11		2009	Australia	Hospital	12611000560998	Creina Stockley		Resveratrol in the chemoprevention of colorectal neoplasia in people with high risk of colorectal cancer including carriers of Hereditary Non-polyposis Colorectal Cancer and their families, people who have had colorectal cancer and people who have had colorectal polyps	83819	Oral and Gastrointestinal
83820	No.	no		2009-04-21 13:41:03	2009-04-20		2009	Australia	Hospital	12609000201279	Antonio (Tony) Petta		Does Whole Body Vibration exercise improve balance and muscle strength and reduce the number of falls in older persons living in residential care	83820	Physical Medicine / Rehabilitation
83821	Yes.	yes	Dickinson, K. M., Clifton, P. M., & Keogh, J. B. (2014). A reduction of 3 g/day from a usual 9 g/day salt diet improves endothelial function and decreases endothelin-1 in a randomised cross_over study in normotensive overweight and obese subjects. Atherosclerosis, 233(1), 32-38. doi:10.1016/j.atherosclerosis.2013.11.078	2009-05-21 13:37:00	2009-06-01	2013-12-30	2009	Australia	Government body	12609000321246	Dr Jennifer Keogh		Effects of modification of dietary salt intake on endothelial function in human subjects with and without the metabolic syndrome	83821	Cardiovascular
83822	Yes.	yes	Fuller, L. M., Button, B., Tarrant, B., Steward, R., Bennett, L., Snell, G., & Holland, A. E. (2017). Longer Versus Shorter Duration of Supervised Rehabilitation After Lung Transplantation: A Randomized Trial. Arch Phys Med Rehabil, 98(2), 220-226.e223. doi:10.1016/j.apmr.2016.09.113	2011-06-23 12:00:23	2009-05-18	30/09/2016	2009	Australia	Hospital	12611000644965	Louise Fuller		Effect of a 7 week versus 14 week exercise rehabilitation program on functional capacity in patients following lung transplantation	83822	Physical Medicine / Rehabilitation
83825	Yes.	yes	Petchey, W. G., Hickman, I. J., Prins, J. B., Hawley, C. M., Johnson, D. W. and Isbel, N. M. (2013), Vitamin D for CKD metabolic health (RCT). Nephrology, 18: 26-35. doi:10.1111/j.1440-1797.2012.01662.x	2009-05-12 10:13:39	2009-10-09	2012-10-09	2009	Australia	Individual	12609000246280	A/Prof Nikky Isbel		The role of 25-hydroxyvitamin D in insulin resistance and inflammation in patients with Chronic Kidney Disease: A randomised controlled trial.	83825	Metabolic and Endocrine
	Yes.	yes	https://doi.org/10.1177/0148607115618449	2009-05-27 10:13:20	2009-06-30	2015-12-03	2009	Australia	Hospital	12609000366257	Ms Suzie Ferrie		Nutritional status and outcomes in critically ill patients receiving a standard or a high-protein parenteral nutrition triple-phase solution	83827	Diet and nutrition
	Yes.	yes	Hill, K., Ng, L.W.C., Cecins, N. et al. Effect of Using a Wheeled Walker on Physical Activity and Sedentary Time in People with Chronic Obstructive Pulmonary Disease: A Randomised Cross-Over Trial. Lung 198, 213–219 (2020). https://doi.org/10.1007/s00408-019-00297-2	2009-05-22 10:42:23	2009-08-30	2019-12-11	2009	Australia	Individual	12609000332224	Dr Kylie Hill		In people with chronic obstructive pulmonary disease (COPD), does the use of a wheeled walker in the home and community change daily physical activity?	83829	Respiratory
83830	No.	no		2009-10-07 11:31:35	2009-12-01		2009	Australia	Hospital	12609000871246	James Mc Alister		Comparison of Zeiss and Rayner comercially available Toric intraocular lens implant stability and visual outcomes with standard cataract surgery	83830	Eye
83831	Yes.	yes	Rucklidge, J., Frampton, C., Gorman, B., & Boggis, A. (2014). Vitamin–mineral treatment of attention-deficit hyperactivity disorder in adults: Double-blind randomised placebo-controlled trial. British Journal of Psychiatry, 204(4), 306-315. doi:10.1192/bjp.bp.113.132126	2009-05-19 15:52:13	2009-05-20	2014-04-01	2009	New Zealand	Individual	12609000308291	Julia Rucklidge		Investigation into the effect of a nutritional supplement on attention and mood in a clinical sample of adults with Attention-Deficit/Hyperactivity Disorder (ADHD): a double blind randomized placebo controlled trial with open label extension.	83831	Mental Health
83832	No.	no		2009-05-21 13:26:03	2009-05-15		2009	New Zealand	University	12609000320257	Chi-Ying Chou		Randomised, prospective, double-masked, vehicle-controlled study to evaluate the safety and efficacy of topical Nexagon (registered trademark) in subjects with ocular surface chemical burns.	83832	Eye
83834	Yes.	yes	Shaw, J. M., Young, J. M., Butow, P. N., Badgery-Parker, T., Durcinoska, I., Harrison, J. D., . . . Solomon, M. J. (2016). Improving psychosocial outcomes for caregivers of people with poor prognosis gastrointestinal cancers: a randomized controlled trial (Family Connect). Support Care Cancer, 24(2), 585-595. doi:10.1007/s00520-015-2817-3	2009-06-12 16:58:04	2009-07-01	2015-06-26	2009	Australia	Individual	12609000452291	A/Prof Jane Young		Telephone intervention to improve psychosocial outcomes for carers of people with poor prognosis gastrointestinal cancer	83834	Public Health
83837	Yes.	yes	Schmidt, J., Fleming, J., Ownsworth, T., & Lannin, N. A. (2013). Video feedback on functional task performance improves self-awareness after traumatic brain injury: a randomized controlled trial. Neurorehabil Neural Repair, 27(4), 316-324. doi:10.1177/1545968312469838	2009-05-28 12:30:01	2009-06-01	2012-12-27	2009	Australia	Hospital	12609000378224	Julia Schmidt		Improving self-awareness in people with brain injury using video-feedback: A double-blinded randomised controlled trial	83837	Physical Medicine / Rehabilitation
83839	Yes.	yes	Mikhael, M., Orr, R., Amsen, F., Greene, D., & Fiatarone Singh, M. A. (2010). Effect of standing posture during whole body vibration training on muscle morphology and function in older adults: A randomised controlled trial. BMC Geriatrics, 10(1), 74. doi:10.1186/1471-2318-10-74	2009-05-25 15:03:25	2009-04-28	2010-10-15	2009	Australia	University	12609000353291	Dr Rhonda Orr		Randomized Controlled Trial of Whole Body Vibration Exposure using Locked or Soft Knees in Older Adults.	83839	Musculoskeletal
83844	No.	no		2009-08-28 14:35:50	2009-10-01		2009	Australia	Hospital	12609000750280	Ed O'Loughlin	stopped early	Do patients undergoing transoesophageal echocardiography followed by cardioversion randomised to a combination of ketamine and propofol, versus propofol alone, have less impairment of left ventricular function?	83844	Anaesthesiology
83848	Yes.	yes	Chambers, S. K., Girgis, A., Occhipinti, S., Hutchison, S., Turner, J., McDowell, M., . . . Dunn, J. C. (2014). A randomized trial comparing two low-intensity psychological interventions for distressed patients with cancer and their caregivers. Oncol Nurs Forum, 41(4), E256-266. doi:10.1188/14.onf.e256-e266	2009-05-19 10:17:41	2009-07-01	2014-07-01	2009	Australia	Charities/Societies/Foundations	12609000301268	Suzanne Chambers		Improving the Psychosocial Health and Distress Levels of People with Cancer and their Carers through therapist-delivered or self-managed support intervention: A Community Based Approach	83848	Cancer
83855	Yes.	yes	C. J. Law, G. M. Jacobson, M. Kluger, M. Chaddock, M. Scott, J. W. Sleigh; Randomized controlled trial of the effect of depth of anaesthesia on postoperative pain, BJA: British Journal of Anaesthesia, Volume 112, Issue 4, 1 April 2014, Pages 675–680, https://doi.org/10.1093/bja/aet419	2009-05-25 13:05:31	2009-12-01	2013-12-08	2009	New Zealand	Individual	12609000350224	Professor Jamie Sleigh		The effects of depth of volatile general anaesthesia, measured by bispectral index (BIS), on post-operative pain.	83855	Anaesthesiology
83857	Yes.	yes	Richard A. Bryant May Erlinger Kim Felmingham Gin S. Malhi Meaghan L. O'Donnell Leanne M. Williams Mayuresh S. Korgaonkar First published: 24 June 2020 https://doi.org/10.1002/da.23061 Citations: 1	2009-05-21 15:00:38	2009-07-01	2020-06-24	2009	Australia	University	12609000324213	Professor Richard Bryant		Randomized controlled trial of cognitive behaviour therapy with and without prolonged exposure for reduction of posttraumatic stress disorder symptoms in police officers	83857	Mental Health
83861	Yes.	yes	https://doi.org/10.1371/journal.pone.0117922	2009-06-02 14:14:23	2009-05-05	2015-02-23	2009	Australia	University	12609000401257	Brooke Winzer		A randomised controlled trial of 24 weeks of moderate-intensity exercise training versus stretching among overweight males with Barrett's oesophagus to assess the effects on biochemical and hormonal factors associated with oesophageal adenocarcinoma development.	83861	Physical Medicine / Rehabilitation
83864	Yes.	yes	Ford JJ, Hahne AJ, Surkitt LD, et al Individualised physiotherapy as an adjunct to guideline-based advice for low back disorders in primary care: a randomised controlled trial Br J Sports Med 2016;50:237-245.	2009-05-22 14:49:27	2009-07-28	2015-10-20	2009	Australia	University	12609000334202	Jon Ford		Effects of Physiotherapy manual therapy on pain and function for people with sub acute low back pain with or without leg pain: A randomised controlled trial	83864	Musculoskeletal
83866	Yes.	yes	Couper, J. , Collins, A. , Bloch, S. , Street, A. , Duchesne, G. , Jones, T. , Olver, J. and Love, A. (2015), CECT for men with prostate cancer and their partners. BJU Int, 115: 35-45. doi:10.1111/bju.12991	2009-07-03 10:56:36	2009-07-01	2015-04-01	2009	Australia	Individual	12609000534280	Dr Jeremy Couper		A randomized controlled trial to assess the efficacy of Cognitive Existential Therapy on the level of psychological distress in men with early stage prostate cancer and their partners	83866	Cancer
83867	No.	no		2009-06-02 10:05:28	2009-06-12		2009	Australia	Individual	12609000396224	Claire Connolly		Comparison of low friction-based exercise and balance-strategy training in the treatment of balance problems in the elderly: a pilot study	83867	Physical Medicine / Rehabilitation
83869	No.	no		2009-05-25 15:19:32	2009-05-10		2009	Australia	Individual	12609000355279	Mr Byron Chalidis		Can intraoperative repair of the trochanteric bursa improve hip pain and function in patients undergoing Total Hip Arthroplasty? A prospective randomised control study.	83869	Musculoskeletal
83870	Yes.	yes	Duncanson, K., Burrows, T., & Collins, C. (2013). Effect of a Low-Intensity Parent-Focused Nutrition Intervention on Dietary Intake of 2- to 5-Year Olds. Journal of Pediatric Gastroenterology and Nutrition, 57(6), 728-734. doi:10.1097/mpg.0000000000000068	2009-05-25 16:49:32	2009-05-01	2013-12-01	2009	Australia	Government body	12609000356268	Kerith Duncanson		Does provision of interactive nutrition and parenting resources change the food provision and child feeding practices of parents of children aged 2 - 5 years?	83870	Diet and nutrition
83872	Yes.	yes	Bisset, L. M., Collins, N. J., & Offord, S. S. (2014). Immediate Effects of 2 Types of Braces on Pain and Grip Strength in People With Lateral Epicondylalgia: A Randomized Controlled Trial. Journal of Orthopaedic & Sports Physical Therapy, 44(2), 120-128. doi:10.2519/jospt.2014.4744	2009-05-25 15:07:22	2009-06-15	2014-02-01	2009	Australia	University	12609000354280	Dr Leanne Bisset		Comparing the effects of a novel elbow brace, standard elbow brace and control intervention on elbow pain and function in patients with lateral epicondylalgia	83872	Musculoskeletal
83875	Yes.	yes	Ford JJ, Hahne AJ, Surkitt LD, et alIndividualised physiotherapy as an adjunct to guideline-based advice for low back disorders in primary care: a randomised controlled trialBritish Journal of Sports Medicine 2016;50:237-245.	2009-05-18 15:50:16	2009-05-08	2015-10-20	2009	Australia	University	12609000293268	Jon Ford		Effects of advice versus physiotherapy functional restoration on pain and function for people with multi-factorial persistent low back pain: A randomised controlled trial.	83875	Physical Medicine / Rehabilitation
83876	No.	conference	A randomised comparison of combined suprascapular and axillary	2015-10-28 14:41:42	2009-11-11	2012-01-01	2009	New Zealand	University	12615001147572	Darcy Price	there is a conference abstract 2012 that may relate	A randomised comparison of combined suprascapular and axillary (circumflex) nerve block with interscalene block for postoperative analgesia following arthroscopic shoulder surgery	83876	Anaesthesiology
83878	Yes.	yes	Ford JJ, Hahne AJ, Surkitt LD, et alIndividualised physiotherapy as an adjunct to guideline-based advice for low back disorders in primary care: a randomised controlled trialBritish Journal of Sports Medicine 2016;50:237-245.	2009-05-25 09:55:59	2009-06-29	2016-02-01	2009	Australia	University	12609000343202	Dr Jon Ford	no citation	Effects of specific physiotherapy treatment and advice versus advice alone on pain and function for people with sub-acute reducible discogenic low back pain: a randomised controlled trial.	83878	Musculoskeletal
83879	Yes.	yes	Surjana, D., Halliday, G. M., Martin, A. J., Moloney, F. J., & Damian, D. L. (2012). Oral Nicotinamide Reduces Actinic Keratoses in Phase II Double-Blinded Randomized Controlled Trials. Journal of Investigative Dermatology, 132(5), 1497-1500. doi:https://doi.org/10.1038/jid.2011.459	2009-06-19 09:58:21	2009-06-12	2012-02-02	2009	Australia	Hospital	12609000490279	Associate Professor Diona Damian		Randomised, double-blind, placebo controlled study to assess efficacy of oral nicotinamide in the treatment and prevention of actinic keratoses	83879	Skin
83880	No.	no		2009-07-29 14:43:30	2009-10-01		2009	New Zealand	Charities/Societies/Foundations	12609000636257	Elizabeth Johnston Taylor		Development and efficacy of "Eating Related Distress (ERD)" booklet for hospice patients' and family carers' ERD and dyadic discord	83880	Diet and nutrition
83881	Yes.	yes	Harrington A, Hammond-Tooke GD. Theta Burst Stimulation of the Cerebellum Modifies the TMS-Evoked N100 Potential, a Marker of GABA Inhibition. Tremblay F, ed. PLoS ONE. 2015;10(11):e0141284. doi:10.1371/journal.pone.0141284.	2009-06-01 16:01:34	2009-05-13	2015-11-03	2009	New Zealand	Individual	12609000393257	Graeme Hammond-Tooke		The effects of frequency and amplitude of low frequency repetitive transcranial magnetic stimulation of the motor cortex on motor evoked potentials, simple motor reaction times and strength in healthy human volunteers: a study to improve magnetic brain stimulation as a treatment for neurological disorders, especially stroke.	83881	Stroke
83884	Yes.	yes	Saw, R.P., Armstrong, B.K., Mason, R.S. et al. Adjuvant therapy with high dose vitamin D following primary treatment of melanoma at high risk of recurrence: a placebo controlled randomised phase II trial (ANZMTG 02.09 Mel-D). BMC Cancer 14, 780 (2014). https://doi.org/10.1186/1471-2407-14-780	2009-05-25 14:15:53	2010-01-01	2014-10-24	2011	Australia	Other Collaborative groups	12609000351213	Dr Robyn Saw	ongoing at last update	Assessing the feasibility, safety and toxicity of vitamin D following primary treatment of melanoma at high risk of recurrence: A pilot placebo controlled randomised phase II trial	83884	Cancer
83886	Yes.	yes	Paul C. Myhill, Wendy A. Davis, Kirsten E. Peters, S. A. Paul Chubb, David Hillman, Timothy M. E. Davis; Effect of Continuous Positive Airway Pressure Therapy on Cardiovascular Risk Factors in Patients with Type 2 Diabetes and Obstructive Sleep Apnea, The Journal of Clinical Endocrinology & Metabolism, Volume 97, Issue 11, 1 November 2012, Pages 4212–4218, https://doi.org/10.1210/jc.2012-2107	2009-06-09 10:27:36	2009-05-07	2012-11-01	2009	Australia	University	12609000419268	Tim Davis		Effects of continuous positive airways pressure (CPAP) therapy on cardiovascular risk factors in type 2 diabetic patients with newly-diagnosed sleep apnoea	83886	Metabolic and Endocrine
83887	Yes.	yes	Chan, A. Y. P., Ford, J. J., Surkitt, L. D., Richards, M. C., Slater, S. L., Davidson, M., & Hahne, A. J. (2017). Individualised functional restoration plus guideline-based advice vs advice alone for non-reducible discogenic low back pain: a randomised controlled trial. Physiotherapy, 103(2), 121-130. doi:10.1016/j.physio.2016.08.001	2009-06-04 08:54:51	2009-06-01	2016-08-10	2009	Australia	University	12609000412235	Dr Megan Davidson	stops trial reported in above	Effects of specific physiotherapy functional restoration and advice versus advice alone on pain and function in people with sub-acute non-reducible discogenic low back pain: a pilot randomised controlled trial	83887	Musculoskeletal
83890	Yes.	yes	Chia, S. K., Wernecke, G. C., Harris, I. A., Bohm, M. T., Chen, D. B., & Macdessi, S. J. (2013). Peri-articular steroid injection in total knee arthroplasty: a prospective, double blinded, randomized controlled trial. J Arthroplasty, 28(4), 620-623. doi:10.1016/j.arth.2012.07.034	2009-05-25 11:13:59	2009-06-01	2012-10-26	2009	Australia	Individual	12609000345280	Sam Chia		The role of intra-operative peri-articular steroid injection in reducing post-operative pain and improving knee function after total knee arthroplasty: a prospective randomised controlled trial.	83890	Surgery
83891	No.	no		2009-06-12 10:50:29	2009-05-11		2009	Australia	Government body	12609000442202	Professor Thomas Marwick	stopped early	A randomised controlled trial to assess whether the use of physiologic testing to guide intensity of a Heart Failure Management Program (including the combination of isosorbide mononitrate and hydralazine to the contemporary medical regimen) leads to better outcomes over 2 years follow-up.	83891	Cardiovascular
83894	Yes.	yes	Vaschetto, R., Turucz, E., Dellapiazza, F., Guido, S., Colombo, D., Cammarota, G., . . . Navalesi, P. (2012). Noninvasive ventilation after early extubation in patients recovering from hypoxemic acute respiratory failure: a single-centre feasibility study. Intensive Care Med, 38(10), 1599-1606. doi:10.1007/s00134-012-2652-7	2009-07-21 12:54:30	2009-05-01	2012-07-24	2009	Italy	Individual	12609000606280	Paolo Navalesi		A study on the effects on duration of invasive mechanical ventilation when comparing weaning with early extubation plus non invasive ventilation versus a conventional weaning approach in patients with hypoxemic acute respiratory failure secondary to acute lung injury (ALI) or acute respiratory distress syndrome (ARDS).	83894	Respiratory
83897	No.	no		2009-05-28 09:40:04	2009-07-01		2009	Australia	Hospital	12609000376246	Anne-Maree Kelly	stopped early	Randomised controlled trial of adjuvant promethazine for the relief of the pain of renal colic.	83897	Renal and Urogenital
83900	Yes.	yes	Lim, W. H., Chan, D., Boudville, N., Pellicano, S., Herson, H., Moody, H., . . . Dogra, G. (2012). Patients' perceptions of subcutaneous delivery of darbepoetin alfa by autoinjector prefilled pen versus prefilled syringe: a randomized, crossover study. Clin Ther, 34(9), 1948-1953. doi:10.1016/j.clinthera.2012.07.012	2011-08-09 14:10:24	2009-07-01	2012-08-15	2009	Australia	Government body	12611000839909	Wai Hon Lim		Chronic Kidney Disease Patients’ Perceptions On Subcutaneous Darbepoetin Delivery Systems – Pre-filled Syringe Compared To Pre-filled Sureclick Pen	83900	Renal and Urogenital
83902	Yes.	yes	Marks, D. C., Speedy, J. , Robinson, K. L., Brama, T. , Capper, H. R., Mondy, P. and Keller, A. J. (2014), Iron Replacement in Blood Donors. Transfusion, 54: 780-788. doi:10.1111/trf.12464	2009-06-22 13:54:29	2009-02-27	28/10/2013	2009	Australia	Charities/Societies/Foundations	12609000496213	Dr Anthony Keller		In female whole blood donors aged 18-45 years does 45mg carbonyl iron daily for 56 days reduce the incidence of iron deficiency when compared to a placebo ( no treatment)	83902	Blood
83905	No.	no		2009-06-01 10:41:28	2009-06-01		2009	Australia	Individual	12609000390280	Kathy Stiller	stopped early	The effect of continuous passive motion on range of movement (ROM), pain and function for patients who are slow to regain knee flexion ROM in the acute phase following total knee arthroplasty.	83905	Musculoskeletal
83907	Yes.	yes	Palmer, D. J., Metcalfe, J., Makrides, M., Gold, M. S., Quinn, P., West, C. E., . . . Prescott, S. L. (2013). Early regular egg exposure in infants with eczema: A randomized controlled trial. J Allergy Clin Immunol, 132(2), 387-392.e381. doi:10.1016/j.jaci.2013.05.002	2009-06-05 09:30:02	2009-05-18	2013-06-26	2009	Australia	Other	12609000415202	Debbie Palmer		In infants with eczema the commencement of dietary egg intake from 4 months of age will be compared to the commencement age of 8 months on the outcome of egg allergy at 12 months of age.	83907	Inflammatory and Immune System
83909	Yes.	yes	Austin MA, Wills K, Kilpatrick D and Walters EH. Continuous positive airway pressure plus low flow oxygen versus usual care of severe acute cardiogenic pulmonary edema in the pre-hospital setting: A randomised controlled trial [version 1; peer review: 1 approved, 1 approved with reservations]. F1000Research 2018, 7:708 (https://doi.org/10.12688/f1000research.14577.1)	2009-06-03 10:36:23	2009-06-01	2018-06-07	2009	Australia	Government body	12609000410257	Dr Michael Austin		A randomized clinical trial assessing survival rates in patients with acute cardiogenic pulmonary oedema (ACPO) who are treated with continuous positive airway pressure (CPAP) in the pre-hospital setting	83909	Cardiovascular
83910	Yes.	yes	Kneebone A, Fraser-Browne C, Duchesne GM, et al. Adjuvant radiotherapy versus early salvage radiotherapy following radical prostatectomy (TROG 08.03/ANZUP RAVES): a randomised, controlled, phase 3, non-inferiority trial. Lancet Oncol. 2020;21(10):1331-1340. doi:10.1016/S1470-2045(20)30456-3, 10.1016/S1470-2045(20)30456-3	2011-07-26 16:17:23	2009-03-30	2020-10-01	2009	Australia	Other Collaborative groups	12611000781943	Andrew Kneebone	article on ongoing trial?	Trans Tasman Radiation Oncology Group (TROG) 08.03 - A Phase III Multi-Centre Randomised Trial Comparing biochemical failure following Adjuvant Radiotherapy (RT) versus Early Salvage RT in Patients With Positive Margins or Extraprostatic Disease Following Radical Prostatectomy.	83910	Cancer
83911	Yes.	yes	Ground-based walking training improves quality of life and exercise capacity in COPD Sally L. Wootton, L.W. Cindy Ng, Zoe J. McKeough, Sue Jenkins, Kylie Hill, Peter R. Eastwood, David R. Hillman, Nola Cecins, Lissa M. Spencer, Christine Jenkins, Jennifer A. Alison European Respiratory Journal Jan 2014, erj00780-2014; DOI: 10.1183/09031936.00078014	2009-06-17 08:54:44	2009-05-19	2014-08-19	2009	Australia	University	12609000472279	A/Prof Jennifer Alison		Evaluation of a walking training program versus usual care on quality of life and exercise capacity in patients with chronic obstructive pulmonary disease.	83911	Respiratory
	Yes.	yes	Patole, Sanjay, et al. "Effect of Bifidobacterium breve M-16V supplementation on fecal bifidobacteria in preterm neonates-a randomised double blind placebo controlled trial." PloS one 9.3 (2014): e89511.	2009-05-27 16:58:44	2009-06-15	2014-03-03	2009	Australia	Hospital	12609000374268	Prof Sanjay Patole		A randomised placebo controlled pilot trial on the safety and efficacy of a probiotic product in reducing all case mortality and definite necrotizing enterocolitis in preterm very low birthweight neonates.	83912	Reproductive Health and Childbirth
83913	No.	no		2010-04-19 09:18:00	2009-09-16		2009	Australia	Individual	12610000307000	Peter Graham		Trans Tasman Radiation Oncology Group (TROG) 08.06 - A randomised comparison of Anastrozole commenced before and continued during adjuvant radiotherapy for breast cancer versus Anastrozole and subsequent anti-oestrogen therapy delayed until after radiotherapy.	83913	Cancer
83917	Yes.	yes	Xue, C. C., Zhang, A. L., Zhang, C. S., DaCosta, C., Story, D. F., & Thien, F. C. (2015). Acupuncture for seasonal allergic rhinitis: a randomized controlled trial. Ann Allergy Asthma Immunol, 115(4), 317-324.e311. doi:10.1016/j.anai.2015.05.017	2009-08-28 16:36:27	2009-09-01	2015-06-11	2009	Australia	Individual	12609000751279	Prof. Charlie Xue		The efficacy and safety of acupuncture for seasonal allergic rhinitis: a prospective, randomised controlled trial	83917	Inflammatory and Immune System
83918	Yes.	yes	von Ungern-Sternberg, B. S., Davies, K., Hegarty, M., Erb, T. O., & Habre, W. (2013). The effect of deep vs. awake extubation on respiratory complications in high-risk children undergoing adenotonsillectomy: A randomised controlled trial. European Journal of Anaesthesiology (EJA), 30(9), 529-536. doi:10.1097/EJA.0b013e32835df608	2009-05-29 17:33:50	2009-06-15	2013-01-21	2009	Australia	Individual	12609000387224	Britta von Ungern-Sternberg		A randomised controlled trial to assess respiratory complications following removal of a laryngeal mask (awake vs. anaesthetised) in children undergoing adeno-/tonsillectomy with a high risk of postoperative respiratory complications	83918	Anaesthesiology
83922	Yes.	yes	Laslett LL, Doré DA, Quinn SJ, et al Zoledronic acid reduces knee pain and bone marrow lesions over 1 year: a randomised controlled trial Annals of the Rheumatic Diseases 2012;71:1322-1328.	2009-06-02 12:07:08	2009-05-01	2012-02-21	2009	Australia	University	12609000399291	Professor Graeme Jones		Patients with bone marrow oedema-associated knee pain, randomised to zolendronic acid or placebo, assessed by the amount of knee pain after three and twelve months.	83922	Musculoskeletal
83923	Yes.	yes	http://dx.doi.org/10.1080/16506073.2014.892530	2009-05-29 17:52:24	2009-06-01	2014-03-18	2009	Australia	Hospital	12609000389202	Milena Gandy	doesn't seem to match title	Assessing the effectiveness of Cognitive Behavioural Therapy to improve quality of life and mood in people with epilepsy	83923	Neurological
83930	Yes.	yes	Blakeney, W. G., Khan, R. J. K., & Wall, S. J. (2011). Computer-Assisted Techniques Versus Conventional Guides for Component Alignment in Total Knee Arthroplasty: A Randomized Controlled Trial. JBJS, 93(15), 1377-1384. doi:10.2106/jbjs.i.01321	2009-06-02 14:44:58	2009-05-15	2011-08-03	2009	Australia	Individual	12609000404224	Riaz Khan		A comparison of extramedullary, intramedullary and computer-assisted surgery alignment techniques for establishing component alignment in total knee reconstruction: a randomised clinical trial	83930	Musculoskeletal
83931	Yes.	yes	Humphreys, K. J., Conlon, M. A., Young, G. P., Topping, D. L., Hu, Y., Winter, J. M., ... & Le Leu, R. K. (2014). Dietary manipulation of oncogenic microR expression in human rectal mucosa: a randomized trial. Cancer prevention research, 7(8), 786-795.	2009-05-19 14:26:23	2009-07-01	2014-08-03	2009	Australia	Government body	12609000306213	Dr Richard Le Leu		Dietary protein-induced Deoxyribonucleic acid (DNA) damage in the colon: the effect of a high red meat diet compared to a high red meat diet supplemented with Resistant Starch (RS) in healthy volunteers aged 50-75 years	83931	Oral and Gastrointestinal
83933	Yes.	yes	Femoral nerve infusion after primary total knee arthroplasty C. Wyatt M., Wright T., Locker J., Stout K., Chapple C., and Theis J. C. Bone & Joint Research 2015 4:2, 11-16	2009-06-02 16:58:55	2009-05-27	2015-02-04	2009	New Zealand	Individual	12609000406202	jason locker		The effect of Continuous Femoral Nerve Infusion versus Conventional Analgesia on pain levels following Total Knee Arthroplasty: A prospective randomised, double blind, placebo controlled Trial	83933	Musculoskeletal
83934	No.	no		2009-08-13 15:01:15	2009-09-06		2009	New Zealand	Commercial sector/Industry	12609000702213	Hartley Atkinson		Maxiclear PD Study: A Double Blind, Randomised, Cross-over Trial to Compare the Pharmacodynamic Effects of Loratadine 2. 5 mg Four Times a Day with Loratadine 10 mg Once Daily in healthy volunteers.	83934	Inflammatory and Immune System
83938	Yes.	yes	STOCKINGS, Emily et al. A Randomised Controlled Trial Linking Mental Health Inpatients to Community Smoking Cessation Supports: Preliminary Findings and Discussion. HNE Handover: For Nurses and Midwives, [S.l.], v. 5, n. 1, may 2013. ISSN 2201-179X. Available at: <http://journals.sfu.ca/hneh/index.php/hneh/article/view/87/78>. Date accessed: 31 july 2018.	2009-06-16 11:50:04	2009-06-17	2013-05-01	2009	Australia	University	12609000465257	AProf Jenny Bowman		The effect of an integrated smoking care program on the reduction and abstinence of smoking in mental health inpatients following discharge from hospital.	83938	Public Health
83941	Yes.	yes	Nonmydriatic Retinal Image Review at Time of Endocrinology Visit Results in Short-Term HbA1c Reduction in Poorly Controlled Patients with Diabetic Retinopathy Haytham Salti, Jerry D. Cavallerano, Nisreen Salti, Dalida Jaafar Jawhari, Sandra Haddad, Jennifer K. Sun, Ibrahim Salti, and Lloyd Paul Aiello Telemedicine and e-Health 2011 17:6, 415-419	2009-05-26 15:48:27	2009-06-01	2011-07-18	2009	Lebanon	Hospital	12609000362291	Ibrahim Salti		A Prospective randomized control trial to determine if the review of nonmydriatic retinal images in poorly controlled diabetic patients with diabetic retinopathy at the time of endocrinology visit can lower glycosylated hemoglobin (HbA1C).	83941	Eye
83945	Yes.	yes	Telehealth Remote Monitoring for Community-Dwelling Older Adults with Chronic Obstructive Pulmonary Disease Kristen De San Miguel, Joanna Smith, and Gill Lewin Telemedicine and e-Health 2013 19:9, 652-657	2009-06-10 12:22:59	2009-06-15	2013-06-28	2009	Australia	Commercial sector/Industry	12609000428268	Joanna Smith		Telehealth Research Across The Community (TRAC): An evaluation of telehealth home monitoring of home care clients with chronic obstructive pulmonary disease and chronic heart failure compared to usual care.	83945	Respiratory
83946	No.	no		2009-06-10 13:14:33	2009-07-16		2009	Australia	Other Collaborative groups	12609000431224	Daniel Tilia		A prospective, cross-over, randomised clinical trial to establish the ocular comfort profile with and without lens wear over a 12 hour period and to assess the changes in the profile in experienced wearers when lens are inserted at different times of the day and worn for 4 hours, with AIR OPTIX (trademark) AQUA contact lenses	83946	Eye
83950	No.	no		2009-06-12 11:45:22	2009-08-01		2009	Australia	Commercial sector/Industry	12609000443291	Elna van der Walt		Efficacy and Safety Comparison of Adapalene 0.1%/Benzoyl Peroxide 2.5% gel associated with Lymecycline 300mg Capsules versus Adapalene 0.1%/Benzoyl Peroxide 2.5% Vehicle Gel associated with Lymecycline 300mg Capsules in the treatment of Moderate to Severe Acne Vulgaris.	83950	Skin
83952	Yes.	yes	Malpas, C. B., Vivash, L., Genc, S., Saling, M. M., Desmond, P., Steward, C., ... & Macfarlane, S. (2016). A phase IIa randomized control trial of VEL015 (sodium selenate) in mild-moderate Alzheimer’s disease. Journal of Alzheimer's Disease, 54(1), 223-232.	2011-11-22 11:10:20	2011-11-16	2016-08-23	2011	Australia	Commercial sector/Industry	12611001200976	Grant Morley	phase 1/pilot	A Randomised, Double-Blind, Placebo-Controlled Trial to Evaluate the Safety, Tolerability and the Biological and Cognitive Effects of VEL015 (Sodium Selenate) in Patients with Mild to Moderate Alzheimer’s Disease – a Pilot Study	83952	Neurological
83954	Yes.	yes	Jordan, J., Carter, J. D., McIntosh, V. V., Fernando, K., Frampton, C. M., Porter, R. J., . . . Joyce, P. R. (2014). Metacognitive therapy versus cognitive behavioural therapy for depression: a randomized pilot study. Aust N Z J Psychiatry, 48(10), 932-943. doi:10.1177/0004867414533015	2011-08-01 09:06:08	2009-06-01	2014-05-08	2009	New Zealand	Individual	12611000804987	Dr Jennifer Jordan		Will Metacognitive Therapy be more effective and act more quickly than Cognitive Behaviour Therapy in reducing depressive symptoms in outpatients with depression?	83954	Mental Health
83955	Yes.	yes	Furzer, Bonnie J., et al. "A randomised controlled trial comparing the effects of a 12-week supervised exercise versus usual care on outcomes in haematological cancer patients." Supportive Care in Cancer 24.4 (2016): 1697-1707.	2009-06-12 16:44:33	2009-08-01	2015-09-14	2009	Australia	University	12609000450213	Bonnie Furzer	found; actrn confirmed	THRIVING: A randomised controlled trial assessing the efficacy of exercise versus a complementary therapy on physical and psychosocial outcomes in haematological cancers post treatment	83955	Cancer
83956	No.	no		2009-09-23 10:15:25	2009-10-10		2009	Australia	Hospital	12609000831280	Dr Sally Matheson		Maternal and infant outcomes following antenatal exposure to specific serotonin reuptake inhibitor (SSRI) and serotonin and noradrenaline reuptake inhibitor (SNRI )medications	83956	Mental Health
	Yes.	yes	Saxena, Manoj K., et al. "The effect of paracetamol on core body temperature in acute traumatic brain injury: a randomised, controlled clinical trial." PLoS one 10.12 (2015): e0144740.	2009-06-12 12:23:47	2009-09-01	2015-12-17	2009	Australia	Government body	12609000444280	Dr Manoj K Saxena		A multi-centre phase 2b randomised controlled trial investigating the efficacy and safety of intravenous paracetamol in reducing core body temperature after traumatic brain injury	83959	Injuries and Accidents
83961	Yes.	yes	Robyn Gallagher, Ann Kirkness, Elizabeth Zelestis, Dan Hollams, Caryn Kneale, Elizabeth Armari, Tania Bennett, John Daly, Geoff Tofler; A Randomised Trial of a Weight Loss Intervention for Overweight and Obese People Diagnosed with Coronary Heart Disease and/or Type 2 Diabetes, Annals of Behavioral Medicine, Volume 44, Issue 1, 1 August 2012, Pages 119–128, https://doi.org/10.1007/s12160-012-9369…	2009-06-18 16:56:45	2009-01-05	2012-05-03	2009	Australia	University	12609000488202	Robyn Gallagher		In people with cardiac disease and type 2 diabetes mellitus does a multidisciplinary intervention involving information and support sessions in combination with structured exercise over 16 weeks result in weight loss?	83961	Cardiovascular
83965	Yes.	yes	Gilly A Hendrie, Rebecca K Golley; Changing from regular-fat to low-fat dairy foods reduces saturated fat intake but not energy intake in 4–13-y-old children, The American Journal of Clinical Nutrition, Volume 93, Issue 5, 1 May 2011, Pages 1117–1127, https://doi.org/10.3945/ajcn.110.010694	2009-06-12 17:13:53	2009-06-15	2011-03-23	2009	Australia	Government body	12609000453280	Gilly Hendrie		What are the short and long term effects on food, energy and nutrient intake of school children when their parents are advised to replace regular-fat dairy foods with reduced/low fat alternatives?	83965	Diet and nutrition
83968	Yes.	yes	Mreihil, K., Madsen, P., Nakstad, B., Benth, J. Š., Ebbesen, F., & Hansen, T. W. R. (2015). Early formation of bilirubin isomers during phototherapy for neonatal jaundice: effects of single vs. double fluorescent lamps vs. photodiodes. Pediatric Research, 78, 56. doi:10.1038/pr.2015.61	2014-07-07 12:00:11	2009-05-15	2015-04-15	2009	Norway	University	12614000716662	Hansen Thor Willy Ruud.		Early Isomerization of Bilirubin in Optimized phototherapy of neonatal jaundice	83968	Reproductive Health and Childbirth
83969	Yes.	yes	Czuba KJ, Kersten P, Kayes NM, et al. Measuring Neurobehavioral Functioning in People With Traumatic Brain Injury: Rasch Analysis of Neurobehavioral Functioning Inventory. The Journal of Head Trauma Rehabilitation. 2016;31(4):E59-E68. doi:10.1097/HTR.0000000000000170.	2009-06-10 14:07:30	2009-02-24	2016-07-08	2009	New Zealand	University	12609000433202	Professor Kathryn McPherson		Randomised clinical trial to determine the inpact on health and functionning of a novel intervention to improve goal related activity and self regulation compared with use of the Goal Attainment Scaling measurement tool and usual practice in people with moderate to severe traumatic brain injury.	83969	Injuries and Accidents
307970	Yes.	yes	McDonald, J. L., Smith, P. K., Smith, C. A., Changli Xue, C., Golianu, B., & Cripps, A. W. (2016). Effect of acupuncture on house dust mite specific IgE, substance P, and symptoms in persistent allergic rhinitis. Ann Allergy Asthma Immunol, 116(6), 497-505. doi:10.1016/j.anai.2016.04.002	2010-11-30 15:28:32	2009-06-29	2016-05-04	2009	Australia	Individual	12610001052022	Professor Allan Cripps	last, after many conferences	The effect of acupuncture on mucosal immunity in the upper respiratory tract in allergic rhinitis patients	307970	Respiratory
307972	Yes.	yes	Bondonno, C. P., Yang, X., Croft, K. D., Considine, M. J., Ward, N. C., Rich, L., . . . Hodgson, J. M. (2012). Flavonoid-rich apples and nitrate-rich spinach augment nitric oxide status and improve endothelial function in healthy men and women: a randomized controlled trial. Free Radical Biology and Medicine, 52(1), 95-102. doi:https://doi.org/10.1016/j.freeradbiomed.2011.09.028	2009-06-10 11:15:15	2009-06-05	2011-10-01	2009	Australia	University	12609000425291	Catherine Bondonno		The acute effects of flavonoid-rich apples and nitrate-rich vegetables on nitric oxide status, blood pressure, endothelial function and cognitive function in healthy men and women	307972	Cardiovascular
307973	No.	no		2009-06-17 09:16:28	2009-07-20		2009	Australia	Commercial sector/Industry	12609000474257	Dr Joanne Marjason		Single-Dose, four-way crossover, relative bioavailability study of Meloxicam Nanoformulation 7.5 mg Capsules and Mobic (Registered Trademark (R)) 7.5 mg Capsules in Healthy subjects under Fed and Fasted Condition	307973	Inflammatory and Immune System
307975	Yes.	yes	Lubans, D. R., Morgan, P. J., Aguiar, E. J., & Callister, R. (2011). Randomized controlled trial of the Physical Activity Leaders (PALs) program for adolescent boys from disadvantaged secondary schools. Preventive Medicine, 52(3), 239-246. doi:https://doi.org/10.1016/j.ypmed.2011.01.009	2009-06-04 15:59:15	2009-06-01	2011-01-27	2009	Australia	University	12609000414213	Dr David Lubans		Effects of a School-based Physical Activity Program on Unhealthy Weight Gain, Physical Activity and Physical Fitness in Adolescent Boys	307975	Public Health
307976	Yes.	yes	Parmenter, B. J., Raymond, J., Dinnen, P., Lusby, R. J., & Fiatarone Singh, M. A. (2013). High-Intensity Progressive Resistance Training Improves Flat-Ground Walking in Older Adults with Symptomatic Peripheral Arterial Disease. Journal of the American Geriatrics Society, 61(11), 1964-1970. doi:doi:10.1111/jgs.12500	2009-06-15 12:00:29	2009-07-30	2013-10-28	2009	Australia	University	12609000457246	Belinda Parmenter		The effect of progressive resistance training on walking distance in peripheral arterial disease.	307976	Cardiovascular
307977	Yes.	yes	Du, X., Gao, R., Turnbull, F., Wu, Y., Rong, Y., Lo, S., . . . Patel, A. (2014). Hospital quality improvement initiative for patients with acute coronary syndromes in China: a cluster randomized, controlled trial. Circ Cardiovasc Qual Outcomes, 7(2), 217-226. doi:10.1161/circoutcomes.113.000526	2009-06-19 11:13:52	2007-10-01	2014-03-01	2007	Australia	Commercial sector/Industry	12609000491268	Fiona Turnbull		In patients with acute coronary syndromes admitted to urban hospitals in China, are clinical pathways effective for improving the quality of care.	307977	Cardiovascular
307978	Yes.	yes	Stinear, C. M., Petoe, M. A., Anwar, S., Barber, P. A., & Byblow, W. D. (2014). Bilateral priming accelerates recovery of upper limb function after stroke: a randomized controlled trial. Stroke, 45(1), 205-210. doi:10.1161/strokeaha.113.003537	2009-06-16 12:58:19	2009-08-01	2013-10-31	2009	New Zealand	University	12609000468224	Cathy Stinear		The effect of adding Active-Passive Bilateral Therapy to standard upper limb rehabilitation following stroke, on Action Research Arm Test score	307978	Neurological
307979	Yes.	yes	Riddell, M. A., Dunbar, J. A., Absetz, P., Wolfe, R., Li, H., Brand, M., . . . Oldenburg, B. (2016). Cardiovascular risk outcome and program evaluation of a cluster randomised controlled trial of a community-based, lay peer led program for people with diabetes. BMC Public Health, 16(1), 864. doi:10.1186/s12889-016-3538-3	2009-06-16 14:46:27	2009-08-31	2016-08-24	2009	Australia	Individual	12609000469213	Professor Brian Oldenburg		The impact of the Australasian Peers for Progress-Diabetes Program on glycosylated hemoglobin levels in people with type 2 diabetes compared with a wait-list condition.	307979	Metabolic and Endocrine
307980	No.	no		2009-06-12 15:07:33	2009-06-12		2009	Australia	Charities/Societies/Foundations	12609000447257	Mark Willcox	stopped early	Prospective study investigating the change of ocular mucin expression on the ocular surface and in tear fluid due to contact lens wear and its correlation with contact lens clinical performance in neophytes and regular wearers with minimal lens wear in the previous one month.	307980	Eye
307982	Yes.	yes	Guastella, A. J., Ward, P. B., Hickie, I. B., Shahrestani, S., Hodge, M. A. R., Scott, E. M., & Langdon, R. (2015). A single dose of oxytocin nasal spray improves higher-order social cognition in schizophrenia. Schizophrenia Research, 168(3), 628-633. doi:https://doi.org/10.1016/j.schres.2015.06.005	2009-07-02 10:03:35	2009-06-15	2015-07-03	2009	Australia	University	12609000528257	Adam Guastella		The impact of oxytocin in Schizophrenia to treat social communication problems.	307982	Mental Health
307988	No.	no		2009-10-09 13:34:04	2009-07-01		2009	Australia	Government body	12609000882224	Professor Barry McGrath		Pharmacological effects of oral L-citrulline and tetrahydrobiopterin in patients with peripheral artery disease: effects on walking distance, arterial and endothelial function.	307988	Cardiovascular
307990	No.	no		2009-06-29 10:43:47	2009-07-01		2009	Australia	Charities/Societies/Foundations	12609000510246	Juliette Koch		A prospective, randomised, open label trial on the effect of metformin on livebirth rates in women with polycystic ovary syndrome undergoing in-vitro fertilization	307990	Metabolic and Endocrine
307992	Yes.	yes	A prospective, randomised controlled trial comparing ceramic-on-metal and metal-on-metal bearing surfaces in total hip replacement Schouten R., Malone A. A., Tiffen C., Frampton C. M., and Hooper G. The Journal of Bone and Joint Surgery. British volume 2012 94-B:11, 1462-1467	2009-06-10 09:20:19	2009-04-01	2012-11-01	2009	New Zealand	Individual	12609000423213	Rowan Schouten		An evaluation of ceramic-on-metal versus metal-on-metal bearing surface on functional scores, serum metal ion levels and radiological parameters in patients receiving total hip arthoplasty	307992	Surgery
307994	No.	no		2009-12-16 10:30:29	2009-11-23		2009	Australia	Hospital	12609001076268	Dr Paul Gow		A randomised controlled study of high dose versus standard dose antibiotics for the prevention of bacterial sepsis in advanced liver disease	307994	Oral and Gastrointestinal
307996	No.	no		2009-09-01 08:42:36	2009-06-29		2009	Australia	University	12609000755235	Prof Nicola Lautenschlager	many protocols published	A multicentre randomised clinical trial to evaluate the effect of physical activity on cognitive function in patients with Alzheimer’s disease (Fitness for the Ageing Brain Study II – FABS II)	307996	Neurological
307998	No.	no		2009-10-15 16:20:38	2009-01-24		2009	Australia	Commercial sector/Industry	12609000898257	Dr. Craig Munns		A randomised, blinded pilot study of one year duration to detertmine the safety and efficacy of using a vibration plate for part of the multidisciplinary treatment of children with Osteogenesis Imperfecta	307998	Musculoskeletal
308005	Yes.	yes	Ooi, E. M., Watts, G. F., Chan, D. C., Pang, J., Tenneti, V. S., Hamilton, S. J., . . . Barrett, P. H. (2015). Effects of extended-release niacin on the postprandial metabolism of Lp(a) and ApoB-100-containing lipoproteins in statin-treated men with type 2 diabetes mellitus. Arterioscler Thromb Vasc Biol, 35(12), 2686-2693. doi:10.1161/atvbaha.115.306136	2009-06-12 15:24:08	2009-06-15	2015-10-29	2009	Australia	Individual	12609000448246	Professor Hugh Barrett		Reducing Cardiovascular Risk in Type 2 Diabetes: The effect of nicotinic acid prolonged release on postprandial lipoproetin metabolism in men with type 2 diabetes.	308005	Metabolic and Endocrine
308006	No.	no		2009-06-16 10:17:31	2009-07-01		2009	Australia	Hospital	12609000462280	Professor David Handelsman		A two part study to compare the pharmacological effects of recombinant human chorionic gonadotrophin (rhCG/Ovidrel) versus urinary human chorionic gonadotrophin (uhCG/Pregnyl) given as subcutaneous injection to healthy men following supression of endogenous testosterone (T) and luteinising hormone (LH) with nandrolone decanoate(ND).	308006	Metabolic and Endocrine
308007	No.	no		2009-11-11 16:26:21	2009-07-01		2009	Australia	Hospital	12609000974202	Carol Hodgson		The efficacy of lung recruitment manoeuvres versus standard care in resolving acute lung collapse on chest x-ray in ventilated patients.	308007	Respiratory
308008	Yes.	yes	Zhen Zheng, Stephen Gibson, Robert D Helme, Yanyi Wang, David Shao-Chen Lu, Carolyn Arnold, Malcolm Hogg, Andrew A Somogyi, Cliff Da Costa, Charlie Chang Li Xue; Effects of Electroacupuncture on Opioid Consumption in Patients with Chronic Musculoskeletal Pain: A Multicenter Randomized Controlled Trial, Pain Medicine, , pny113, https://doi.org/10.1093/pm/pny113	2009-08-07 15:07:35	2009-07-30	2018-06-08	2009	Australia	Individual	12609000676213	Doctor Zhen Zheng		Effect of electroacupuncture on opioid consumption by patients with chronic musculoskeletal pain: a randomised sham acupuncture controlled trial	308008	Musculoskeletal
308009	Yes.	yes	Hayes, K., Leet, A. S., Bradley, S. J., & Holland, A. E. (2012). Effects of exercise training on exercise capacity and quality of life in patients with a left ventricular assist device: A preliminary randomized controlled trial. The Journal of Heart and Lung Transplantation, 31(7), 729-734. doi:https://doi.org/10.1016/j.healun.2012.02.021	2009-08-26 14:37:35	2009-07-01	2012-03-14	2009	Australia	Hospital	12609000742279	Kathryn Hayes		Can exercise training improve cardiovascular fitness and quality of life in patients with a left ventricular assist device (LVAD)?	308009	Physical Medicine / Rehabilitation
308011	Yes.	yes	Matthew R. Brown, Stuart R. Dalziel, Eleanor Herd, Kathryn Johnson, Richard Wong She, Michael Shepherd; A Randomized Controlled Study of Silver-Based Burns Dressing in a Pediatric Emergency Department, Journal of Burn Care & Research, Volume 37, Issue 4, 1 July 2016, Pages e340–e347, https://doi.org/10.1097/BCR.0000000000000273	2009-06-12 16:48:45	2009-08-01	2016-07-01	2009	New Zealand	Individual	12609000451202	Michael Shepherd		A randomised controlled study of the effect of silver based burns dressings Aquacell and Acticoat on percentage epithelialisation in a paediatric emergency department.	308011	Injuries and Accidents
308017	Yes.	yes	Khalafallah A, Al-Barzan AM, Chan J, Sung MF, Bates G, et al. (2012) A Prospective Randomized Controlled Trial to Assess the Effect of Intravenous versus Oral Iron Therapy in the Treatment of Orthopaedic Preoperative Anaemia. J Blood Disorders Transf 3:127. doi:10.4172/2155-9864.1000127	2009-07-20 08:58:33	2007-04-01	2012-08-01	2007	Australia	Charities/Societies/Foundations	12609000596202	khalafallah@dhhs.tas.gov.au		A prospective randomised trial to study the effect of intravenous iron infusion versus oral iron therapy on pre-operative haemoglobin levels and peri-operative blood transfusion requirement in patients with pre-operative anaemia	308017	Blood
308020	Yes.	yes	Khalafallah, A. A., Al-Barzan, A. M., Camino, A., Robertson, I. K., Bates, G., Richardson, D., . . . Brain, T. (2013). An Open-Labelled, Randomized Cross-Over Study of the Effect of Electromechanical Pumps versus Conventional Gravity Flow on Platelet Transfusion in Adult Haematology Patients. Transfusion Medicine and Hemotherapy, 40(1), 22-26.	2009-07-20 10:29:58	2007-01-01	2013-02-01	2007	Australia	Charities/Societies/Foundations	12609000597291	Assoc Prof Alhossain Khalafallah	information from email	A pilot study evaluating the effect of platelet transfusion method administered via an electromechanical infusion pump versus conventional gravity flow method on quality and quantity of transfused platelets	308020	Blood
	Yes.	yes	Barden, Anne, et al. "Effects of antiemetic doses of dexamethasone on plasma mediators of inflammation resolution and pain after surgery in women." Prostaglandins & Other Lipid Mediators 149 (2020): 106427.	2009-06-16 10:37:32	2009-07-01	2020-02-19	2009	Australia	Individual	12609000463279	Prof Tomas Corcoran		The influence of antiemetic doses of dexamethasone on postoperative lymphocyte sub-populations after breast surgery	308024	Anaesthesiology
308027	Yes.	yes	Sterling, M., Vicenzino, B., Souvlis, T., & Connelly, L. B. (2015). Dry-needling and exercise for chronic whiplash-associated disorders: a randomized single-blind placebo-controlled trial. PAIN, 156(4), 635-643. doi:10.1097/01.j.pain.0000460359.40116.c1	2009-06-16 15:16:11	2009-06-17	2015-04-01	2009	Australia	Individual	12609000470291	A/Prof Michele Sterling		In people with chronic whiplash is combined dry-needling, advice and exercise more effective than combined sham dry-needling, advice and exercise on pain and disability levels	308027	Musculoskeletal
308040	Yes.	yes	Broom, J. K., Krishnasamy, R., Hawley, C. M., Playford, E. G., & Johnson, D. W. (2012). A randomised controlled trial of Heparin versus EthAnol Lock THerapY for the prevention of Catheter Associated infecTion in Haemodialysis patients – the HEALTHY-CATH trial. BMC Nephrology, 13(1), 146. doi:10.1186/1471-2369-13-146	2009-06-22 13:22:34	2007-09-01	2012-11-02	2007	Australia	Charities/Societies/Foundations	12609000493246	Dr Jennifer Broom		Ethanol lock therapy for the prevention of tunnelled intravenous catheter-associated bacteraemias in patients with chronic renal failure undergoing haemodialysis via a central venous catheter insitu	308040	Infection
308042	No.	no		2009-06-30 14:08:45	2009-06-01		2009	Australia	Hospital	12609000520235	Dr Craig Munns	found pilot but not RCT	Does vibration training improve mucle power, bone strength and physical function in children and adolescents with cystic fibrosis?	308042	Human genetics and inherited disorders
	No.	no		2011-06-20 15:18:26	2009-08-31		2009	Australia	University	12611000625976	Prof. Gavin Andrews		A randomized controlled trial of Internet based education for social phobia, panic disorder (with or without agoraphobia), and generalised anxiety disorder, comparing immediate education versus delayed education groups on severity of symptoms of anxiety.	308043	Mental Health
308044	Yes.	yes	Gahreman D, Heydari M, Boutcher Y, Freund J, Boutcher S. The Effect of Green Tea Ingestion and Interval Sprinting Exercise on the Body Composition of Overweight Males: A Randomized Trial. Nutrients. 2016;8(8):510. doi:10.3390/nu8080510.	2009-06-29 10:24:50	2009-07-01	2016-08-19	2009	Australia	University	12609000509268	Yati Boutcher		The effects of exercise based lifestyle interventions with green tea supplementation on metabolic, autonomic, and cardiovascular function in overweight males.	308044	Cardiovascular
308046	Yes.	yes	Chan, W., Immink, M. A., & Hillier, S. (2012). Yoga and exercise for symptoms of depression and anxiety in people with poststroke disability: A randomized, controlled pilot trial. Alternative Therapies in Health and Medicine, 18(3), 34-43. Retrieved from http://ezproxy.auckland.ac.nz/login?url=https://search-proquest-com.ezproxy.auckland.ac.nz/docview/1030143105?accountid=8424	2009-06-30 10:19:06	2009-07-17	2012-05-01	2009	Australia	Charities/Societies/Foundations	12609000519257	Dr. Maarten Immink		A pilot study on yoga and meditation as an adjunct to fitness rehabilitation programs for stroke patients with chronic hemiparesis.	308046	Stroke
308047	Yes.	yes	Pagani O, Regan MM, Walley BA, et al. Adjuvant Exemestane with Ovarian Suppression in Premenopausal Breast Cancer. The New England journal of medicine. 2014;371(2):107-118. DOI: 10.1056/NEJMoa1404037.	2009-07-02 15:16:19	2009-07-01	2014-06-01	2009	Australia	Other Collaborative groups	12609000532202	John F. Forbes		IBCSG 25-02 / BIG 3-02: Tamoxifen and Exemestane Trial (TEXT) - A phase III trial evaluating the role of exemestane plus Gonadotropin-releasing hormone (GnRH)analogue as adjuvant therapy for premenopausal women with endocrine responsive breast cancer. The TEXT-Bone Substudy evaluates serial bone markers for bone remodelling, serial growth factors, and bone mineral density for patients randomized …	308047	Cancer
308048	No.	no		2009-07-01 15:00:06	2009-04-04		2009	Australia	Hospital	12609000526279	Dr Edmond Park		Ultrasound guided femoral nerve block using 1% ropivacaine as a method of pain control in patients who present to emergency with a fractured hip.	308048	Injuries and Accidents
308051	Yes.	yes	Titov, N., Andrews, G., Johnston, L., Robinson, E., & Spence, J. (2010). Transdiagnostic Internet treatment for anxiety disorders: A randomized controlled trial. Behaviour Research and Therapy, 48(9), 890-899. doi:https://doi.org/10.1016/j.brat.2010.05.014	2009-06-23 10:44:01	2009-06-23	2010-05-24	2009	Australia	University	12609000501246	Prof. Gavin Andrews		A randomized controlled trial of Internet based education for anxiety comparing immediate education vs. delayed education on anxiety symptoms.	308051	Mental Health
308052	Yes.	yes	Dunbar JA, Hernan AL, Janus ED on behalf of the Melbourne Diabetes Prevention Study (MDPS) research group, et al Challenges of diabetes prevention in the real world: results and lessons from the Melbourne Diabetes Prevention Study BMJ Open Diabetes Research and Care 2015;3:e000131. doi: 10.1136/bmjdrc-2015-000131	2009-06-25 09:43:52	2009-07-01	2015-10-01	2009	Australia	Individual	12609000507280	Professor James Dunbar		An investigation of the effectiveness and cost-effectiveness of a diabetes prevention program in people aged 50-75 years at high-risk of Type 2 Diabetes.	308052	Public Health
308061	No.	conference	Ganderton L., Gain K., Fowler R., et al Effects of exercise training on exercise capacity and quality of life in pulmonary arterial hypertension. Respirology. 2013;18(SUPPL. 2):74. doi:10.1111/resp.12046	2009-06-23 11:39:47	2009-08-01	2013-10-01	2009	Australia	University	12609000502235	Louise Ganderton	conference only	Short term effects of exercise training on exercise capacity and quality of life in patients with pulmonary arterial hypertension	308061	Cardiovascular
308064	No.	no		2009-08-04 16:49:52	2009-08-01		2009	Australia	University	12609000660280	Tania Winzenberg		A randomised controlled trial to test the effect of providing absolute cardiovascular feedback, tailored lifestyle information and telephone counselling and support on lifestyle behaviours and cardiovascular risk factors in participants at risk of cardiovascular disease	308064	Cardiovascular
308065	No.	no		2009-07-08 10:07:13	2009-07-09		2009	Australia	Hospital	12609000553279	Jamie Chew		Among patients who undergo phacoemulsification cataract surgery, is a single dose of topical brimonidine as effective, or more effective than a single dose of oral acetazolamide to lower intra-ocular pressure, post-operatively?	308065	Eye
308070	No.	no		2009-06-19 13:49:28	2009-07-27		2009	Australia	Commercial sector/Industry	12609000492257	Dr Peter Clifton		A 12 month parallel study comparing generic weight loss advice versus meal replacement on weight loss in overweight people with type 2 diabetes	308070	Diet and nutrition
308072	Yes.	yes	Glazov G, Yelland M, Emery J Low-dose laser acupuncture for non-specific chronic low back pain: a double-blind randomised controlled trial Acupuncture in Medicine Published Online First: 26 November 2013. doi: 10.1136/acupmed-2013-010456	2010-01-15 10:33:34	2009-04-19	2013-11-26	2009	Australia	Individual	12610000043033	Dr Gregory Glazov		Multicentre double blind trial to examine the efficacy of a 830 nm class 3b laser for the laser acupuncture treatment of chronic non-specific low back pain.	308072	Alternative and complementary medicine
308075	Yes.	no		2009-06-23 12:24:44	2009-07-01		2009	Australia	University	12609000503224	A/P Gustavo Duque	originally thought yes but it was a cross sectional study	Effect of Vitamin D on balance performance in elderly fallers. A double blind randomised control trial.	308075	Injuries and Accidents
308080	Yes.	yes	Kerry A Howard, Kathleen M Griffiths, Rebecca McKetin & Jennifer Ma (2018) Can a brief biologically-based psychoeducational intervention reduce stigma and increase help-seeking intentions for depression in young people? A randomised controlled trial, Journal of Child & Adolescent Mental Health, 30:1, 27-39, DOI: 10.2989/17280583.2018.1467323	2009-06-22 14:39:06	2009-06-19	2018-05-15	2009	Australia	University	12609000497202	Professor Kathy Griffiths		A randomised control trial for the effectiveness of a mental health literacy intervention promoting a biological model of depression to facilitate a reduction in stigma and increase help-seeking intention in young people	308080	Mental Health
308084	No.	no		2010-04-09 14:26:16	2009-08-17		2009	Australia	University	12610000288022	Dr Karen Page		A randomised controlled study to investigate the impact of a nurse led clinic on modifiable risk factors in those with cardiovascular disease	308084	Physical Medicine / Rehabilitation
308087	No.	no		2009-09-04 14:54:42	2009-06-10		2009	New Zealand	Individual	12609000770268	Dr Michael Fredrickson	//found one that looks right, but its actually a different kind of minor shoulder surgery and a different actrn	A comparison of continuous and one -off interscalene block for pain relief following minor shoulder surgery - for fractured clavicle	308087	Anaesthesiology
308088	Yes.	yes	M. J. Fredrickson, A. Abeysekera, D. J. Price, A. C. Wong; Patient-initiated mandatory boluses for ambulatory continuous interscalene analgesia: an effective strategy for optimizing analgesia and minimizing side-effects, BJA: British Journal of Anaesthesia, Volume 106, Issue 2, 1 February 2011, Pages 239–245, https://doi.org/10.1093/bja/aeq320	2009-08-26 12:55:48	2009-05-13	2010-11-25	2009	New Zealand	Individual	12609000740291	Dr Michael Fredrickson		A comparison of Ropivacaine 2mL/hr and 5mL/hr for ambulatory patient controlled interscalene analgesia after rotator cuff repair	308088	Anaesthesiology
[truncated: 1,243 more rows]

## Sheet: Sheet2
Column1
yes
no
conference
thesis
yes
no

## Sheet: results ANZCTR
ID	Ist CoNo.firmed.Published	CoNo.firmed.Published	ACTRN	Scientific.contact		results on anzctr
14	No.	no	12605000014651	Dr Himanshu Garg		No
90	No.	no	12605000085673	Maree Barnes		No
203	No.	no	12605000174684	Richard Simpson		No
403	No.	no	12605000596606	Dr. Michael Whitby		No
[truncated: 539 more rows]

[truncated: 45 more sheets: Funding, fund working, ca removed, yes no, Country t to pub prospective, country working, to do yearCorrect full t to pub, correct neg removed, Ttest calc,  anova results, anova, SS time to pub, Sheet4, correct time to pub yes, prosp 06.07.22, t to publ all, Chi sq, dich test, time t pub groups, prospective reg …]
